# Supplementary material for: (E)-1-[1-(2-Chloro­phen­yl)ethyl­idene]-2-(2,4-dinitro­phen­yl)hydrazine
Source: Acta Crystallogr Sect E Struct Rep Online. 2011 Nov 30;67(Pt 12):o3499–500. doi: 10.1107/S160053681105001X (PMC3239123; doi:10.1107/S160053681105001X)
Supplement: Supplementary file 2 [file e-67-o3499-Isup2.hkl]

# 
# h,k,l, Fc-squared, Fo-squared, sigma(Fo-squared) and status flag 
# 
data_I
_shelx_title ' mo_lf3_0m in C2/c  (RT)' 
_shelx_refln_list_code          4 
_shelx_F_calc_maximum      346.98 
_exptl_crystal_F_000      1376.00 
_reflns_d_resolution_high  0.6982 
 
loop_ 
 _symmetry_equiv_pos_as_xyz 
 'x, y, z' 
 '-x, y, -z+1/2' 
 'x+1/2, y+1/2, z' 
 '-x+1/2, y+1/2, -z+1/2' 
 '-x, -y, -z' 
 'x, -y, z-1/2' 
 '-x+1/2, -y+1/2, -z' 
 'x+1/2, -y+1/2, z-1/2' 
 
_cell_length_a    32.6600 
_cell_length_b     7.1435 
_cell_length_c    13.4798 
_cell_angle_alpha  90.000 
_cell_angle_beta  112.215 
_cell_angle_gamma  90.000 
 
_shelx_F_squared_multiplier     1.000 
 
loop_ 
 _refln_index_h 
 _refln_index_k 
 _refln_index_l 
 _refln_F_squared_calc 
 _refln_F_squared_meas 
 _refln_F_squared_sigma 
 _refln_observed_status 
   2   0   0        1.39       -2.77      2.77 o 
   4   0   0    22368.40    22274.69    361.23 o 
   6   0   0    32722.71    32971.31    410.57 o 
   8   0   0    23523.24    23075.33    287.24 o 
  10   0   0     4395.51     4010.40     52.97 o 
  12   0   0     4019.19     3640.17     49.12 o 
  14   0   0       38.21       63.86      4.65 o 
  18   0   0     1219.59     1372.65     25.68 o 
  20   0   0      101.26       82.09      6.37 o 
  22   0   0     1119.36     1072.15     23.10 o 
  24   0   0     1045.31     1051.73     23.41 o 
  26   0   0     4991.05     4935.76     78.69 o 
  28   0   0     3267.09     3118.33     54.30 o 
  30   0   0     3195.39     3089.16    114.19 o 
  32   0   0       38.30       37.31     15.72 o 
  34   0   0      881.53      991.07     56.10 o 
  36   0   0      190.72      213.62     31.07 o 
  38   0   0      638.62      708.95     50.36 o 
  40   0   0      180.52      185.88     30.51 o 
  42   0   0       57.62       35.25     20.13 o 
   1   1   0     3729.67     3532.62     53.44 o 
   3   1   0     1084.34     1009.06     16.28 o 
   5   1   0    10333.82    10243.01    109.25 o 
   7   1   0      288.18      249.94      5.06 o 
   9   1   0     3565.29     3686.49     49.02 o 
  11   1   0     4744.70     4782.14     57.72 o 
  13   1   0        0.22       -1.10      1.10 o 
  15   1   0      323.87      320.44     13.76 o 
  17   1   0      862.01      810.74     18.46 o 
  19   1   0      618.65      655.15     10.64 o 
  21   1   0      125.90      130.77      6.81 o 
  23   1   0      192.42      221.66      7.53 o 
  25   1   0     2385.86     2399.59     30.51 o 
  27   1   0        0.23        7.19      3.74 o 
  29   1   0       86.91       98.94      8.38 o 
  31   1   0      338.82      338.72     32.55 o 
  33   1   0       44.20       51.72     12.91 o 
  35   1   0       10.92       18.85     11.05 o 
  37   1   0        0.36       -7.32     11.81 o 
  39   1   0       74.22       53.69     14.66 o 
  41   1   0        1.16       -0.32     11.44 o 
  43   1   0        3.95        9.32     18.55 o 
   0   2   0    60877.18    63142.54   1261.42 o 
   2   2   0   120396.70   117078.51   1472.03 o 
   4   2   0   111490.73   110125.38   1789.74 o 
   6   2   0     8554.07     9399.22    120.08 o 
   8   2   0       21.61       32.73      4.43 o 
  10   2   0    15151.96    15415.83    196.78 o 
  12   2   0     1125.18     1236.07     19.66 o 
  14   2   0      239.97      264.46      8.67 o 
  16   2   0       57.23       64.53      4.50 o 
  18   2   0       73.10       43.35      5.49 o 
  20   2   0      162.76      203.98      8.30 o 
  22   2   0        0.13       -1.54      2.83 o 
  24   2   0     3188.86     3152.80     41.03 o 
  26   2   0      666.73      673.77     15.62 o 
  28   2   0      402.98      422.56     15.48 o 
  30   2   0      700.90      659.94     20.24 o 
  32   2   0      742.23      767.24     22.57 o 
  34   2   0       11.10       -8.65      8.65 o 
  36   2   0      200.91      247.57     23.04 o 
  38   2   0      169.54      162.87     20.09 o 
  40   2   0       43.58       34.87     14.23 o 
  42   2   0        1.75      -10.92     10.92 o 
   1   3   0     5681.63     5343.10     78.64 o 
   3   3   0      770.07      590.19     14.73 o 
   5   3   0     1646.37     1444.17     44.99 o 
   7   3   0     5239.85     5327.11     79.57 o 
   9   3   0     3887.71     3466.09     48.24 o 
  11   3   0     3666.95     3439.52     44.44 o 
  13   3   0      283.90      310.76     13.74 o 
  15   3   0        3.39        5.83      2.69 o 
  17   3   0       88.76       85.61      5.63 o 
  19   3   0        3.34        7.72      3.65 o 
  21   3   0       30.34       22.63      4.65 o 
  23   3   0     1954.43     1939.76     34.51 o 
  25   3   0     1814.24     1700.07     35.55 o 
  27   3   0      198.21      224.06     13.32 o 
  29   3   0        3.94        5.21      5.90 o 
  31   3   0      869.66     1000.92     27.25 o 
  33   3   0      293.22      316.31     27.81 o 
  35   3   0        0.61        0.29     13.99 o 
  37   3   0       51.88       20.82     16.81 o 
  39   3   0       61.63       53.96     22.22 o 
  41   3   0       28.78       39.29     22.09 o 
   0   4   0     1217.35     1186.74     25.36 o 
   2   4   0        4.21        1.97      2.45 o 
   4   4   0       88.22       97.33      6.08 o 
   6   4   0    39345.75    39442.80    555.67 o 
   8   4   0       53.01       82.88      5.87 o 
  10   4   0     1922.29     2102.11     29.76 o 
  12   4   0     1217.36     1232.59     21.16 o 
  14   4   0      212.44      251.09     14.72 o 
  16   4   0      311.56      316.35      9.37 o 
  18   4   0      389.87      389.45     12.83 o 
  20   4   0      106.62      119.85      8.53 o 
  22   4   0     1612.86     1685.87     31.59 o 
  24   4   0      933.38      965.59     30.19 o 
  26   4   0       52.63       36.31      9.07 o 
  28   4   0      203.05      205.57     16.64 o 
  30   4   0      157.54      172.45     15.83 o 
  32   4   0      557.12      560.46     61.34 o 
  34   4   0        0.37       -0.76     12.27 o 
  36   4   0       29.59       -0.24     15.83 o 
  38   4   0        0.11       19.91     18.37 o 
   1   5   0      310.29      250.52     14.60 o 
   3   5   0       92.99       77.85      5.76 o 
   5   5   0      479.80      504.72     15.46 o 
   7   5   0     1062.72     1147.35     24.47 o 
   9   5   0     1260.08     1221.22     25.94 o 
  11   5   0      414.36      423.99     13.96 o 
  13   5   0       19.21       34.37      5.33 o 
  15   5   0       13.98        5.97      4.22 o 
  17   5   0       15.76        6.89      4.94 o 
  19   5   0     1181.67     1274.91     26.56 o 
  21   5   0       15.15        8.90     10.95 o 
  23   5   0      531.51      521.36     22.22 o 
  25   5   0        5.86       11.29      8.61 o 
  27   5   0       51.00       63.97     11.03 o 
  29   5   0        2.75       -6.44      7.98 o 
  31   5   0       15.20        6.43     11.90 o 
  33   5   0      143.25      183.57     25.50 o 
  35   5   0        0.02        6.70     13.34 o 
  37   5   0        0.08       26.70     20.26 o 
   0   6   0      214.57      261.97     18.84 o 
   2   6   0       48.24       42.73      6.77 o 
   4   6   0      214.08      221.70     12.57 o 
   6   6   0     1500.09     1520.76     38.72 o 
   8   6   0     3993.03     3917.35     73.38 o 
  10   6   0      530.33      531.70     19.27 o 
  12   6   0       77.28       82.15      8.57 o 
  14   6   0       26.06       23.83      5.62 o 
  16   6   0        1.12       -4.55      4.55 o 
  18   6   0      656.57      664.31     41.05 o 
  20   6   0      472.46      469.31     21.63 o 
  22   6   0        6.67       10.09      7.58 o 
  24   6   0       46.65       44.81     10.34 o 
  26   6   0      210.09      237.69     18.70 o 
  28   6   0       29.08       26.39     13.90 o 
  30   6   0       37.57       41.88     15.41 o 
  32   6   0      187.84      165.52     35.99 o 
  34   6   0       37.90       45.22     29.93 o 
   1   7   0       15.32       22.39      6.21 o 
   3   7   0      372.45      373.87     15.35 o 
   5   7   0       53.16       63.12      8.08 o 
   7   7   0       22.52       26.73      7.06 o 
   9   7   0       42.14       47.75      7.81 o 
  11   7   0      167.06      186.44     13.04 o 
  13   7   0      348.27      358.50     16.45 o 
  15   7   0       46.31       76.18     11.20 o 
  17   7   0      283.84      303.70     24.90 o 
  19   7   0      391.89      333.64     43.63 o 
  21   7   0        9.72        7.33     10.68 o 
  23   7   0        0.05       -7.26      7.26 o 
  25   7   0       38.16       22.48     16.73 o 
  27   7   0      151.39      149.19     25.06 o 
  29   7   0       46.25       37.22     14.82 o 
  31   7   0        8.33       -7.92     12.93 o 
   0   8   0       23.95       26.52      9.82 o 
   2   8   0        9.76       -1.13      5.99 o 
   4   8   0        0.53       -2.08      5.59 o 
   6   8   0        0.69       -5.32      5.32 o 
   8   8   0      163.77      134.27     14.12 o 
  10   8   0      290.52      271.46     19.31 o 
  12   8   0      113.83       84.54     12.37 o 
  14   8   0        0.26       -7.59      7.59 o 
  16   8   0       72.79      107.44     23.96 o 
  18   8   0       95.70       87.52     17.09 o 
  20   8   0        7.54      -11.16     15.90 o 
  22   8   0       23.70       27.99     20.09 o 
  24   8   0        2.66       -3.81     18.87 o 
  26   8   0       12.99       16.31     22.08 o 
   1   9   0       30.63       25.20     10.98 o 
   3   9   0       15.44        9.86     10.86 o 
   5   9   0       21.91       21.04     11.03 o 
   7   9   0        0.11       -9.08      9.08 o 
   9   9   0        7.90       10.96     10.69 o 
  11   9   0       12.25       16.47     14.97 o 
  13   9   0      275.18      255.70     36.58 o 
  15   9   0       23.39       23.43     19.34 o 
  17   9   0      225.67      204.47     35.32 o 
  19   9   0        1.38        0.25     16.80 o 
   0  10   0       28.19       11.29     16.44 o 
   2  10   0        3.52      -10.52     17.43 o 
   4  10   0       11.52       -4.53     12.03 o 
   6  10   0       22.84       13.68     12.25 o 
   8  10   0        1.38       -9.16      9.16 o 
 -43   1   1      284.55      314.37     47.74 o 
 -41   1   1        1.09        2.03     11.31 o 
 -39   1   1        4.56        3.17     10.93 o 
 -37   1   1      124.70      145.53     18.52 o 
 -35   1   1      283.84      297.84     24.31 o 
 -33   1   1       63.29       90.05     11.75 o 
 -31   1   1       50.98       49.61      9.20 o 
 -29   1   1       33.89       15.91      4.88 o 
 -27   1   1      633.71      660.08     13.81 o 
 -25   1   1       75.85       72.85      4.80 o 
 -23   1   1       36.09       32.18      3.36 o 
 -21   1   1      146.10      177.58      6.63 o 
 -19   1   1      330.37      279.97      7.37 o 
 -17   1   1     1821.48     1832.68     27.83 o 
 -15   1   1     6996.13     7188.85     85.99 o 
 -13   1   1     8427.96     9174.77    107.57 o 
 -11   1   1     4201.53     4145.26     46.75 o 
  -9   1   1    12394.18    12290.74    143.17 o 
  -7   1   1     3507.51     3035.76     37.25 o 
  -5   1   1    25983.86    25840.43    325.51 o 
  -3   1   1    10373.69    10065.48    116.21 o 
  -1   1   1     3026.73     2911.13     42.37 o 
   1   1   1      515.19      474.82      7.72 o 
   3   1   1       76.07       81.29      6.64 o 
   5   1   1       77.43       62.89      3.98 o 
   7   1   1     4324.74     4374.79     52.09 o 
   9   1   1     5522.86     5488.70     65.25 o 
  11   1   1       42.05       26.62      3.34 o 
  13   1   1      248.86      211.72     10.10 o 
  15   1   1     3802.44     3877.10     45.48 o 
  17   1   1     5165.35     5187.92     56.06 o 
  19   1   1      647.34      656.02     11.76 o 
  21   1   1      536.83      483.19      9.67 o 
  23   1   1      266.33      280.68      8.73 o 
  25   1   1     3480.82     3365.82     43.41 o 
  27   1   1     5303.59     5497.65     66.46 o 
  29   1   1        0.97       10.64      4.73 o 
  31   1   1      206.15      177.90     12.47 o 
  33   1   1       14.00       -2.35      9.75 o 
  35   1   1      276.21      316.40     26.96 o 
  37   1   1        0.09       -9.00      9.00 o 
  39   1   1      127.76      140.09     44.02 o 
  41   1   1       46.12       41.05     14.89 o 
 -42   2   1       59.27       40.33     14.16 o 
 -40   2   1        1.74        1.24     10.40 o 
 -38   2   1      290.99      327.73     26.94 o 
 -36   2   1      182.39      195.07     20.15 o 
 -34   2   1      301.35      291.75     19.16 o 
 -32   2   1       59.16       63.25     10.58 o 
 -30   2   1      113.82      112.47     10.38 o 
 -28   2   1       92.00       75.14      7.41 o 
 -26   2   1      329.90      331.40     11.60 o 
 -24   2   1      664.69      630.06     17.28 o 
 -22   2   1      468.62      422.66     12.95 o 
 -20   2   1     4183.62     4137.16     54.70 o 
 -18   2   1     4007.89     4096.29     49.37 o 
 -16   2   1       22.46       -1.70      2.40 o 
 -14   2   1      537.54      452.72     11.80 o 
 -12   2   1    12404.98    12432.50    339.96 o 
 -10   2   1       23.15       11.19      3.05 o 
  -8   2   1       46.56       83.71      4.01 o 
  -6   2   1    11907.43    12376.17    157.22 o 
  -4   2   1    36821.01    37080.66    426.12 o 
  -2   2   1    23748.13    24706.87    283.71 o 
   0   2   1     1922.88     1812.96     28.75 o 
   2   2   1   106428.13   106285.55   1493.05 o 
   4   2   1     3245.92     3617.77     55.25 o 
   6   2   1     2951.71     3050.09     41.21 o 
   8   2   1     2414.45     2508.79     38.92 o 
  10   2   1      340.63      344.76      9.21 o 
  12   2   1      622.21      655.70     11.62 o 
  14   2   1     1304.02     1326.56     18.81 o 
  16   2   1     3046.01     2910.73     36.09 o 
  18   2   1     7282.93     7092.64     87.36 o 
  20   2   1     3628.50     3458.24     57.00 o 
  22   2   1        5.34        8.38      4.29 o 
  24   2   1      571.17      606.79     15.98 o 
  26   2   1     3611.43     3739.17     48.08 o 
  28   2   1      188.49      192.17     12.04 o 
  30   2   1      193.15      148.51     10.53 o 
  32   2   1      347.26      317.59     16.88 o 
  34   2   1        5.95        2.35      9.98 o 
  36   2   1       20.96       36.58     13.57 o 
  38   2   1       13.73       -1.36     11.07 o 
  40   2   1        0.48       -9.56      9.56 o 
 -41   3   1        0.05        0.31     17.68 o 
 -39   3   1      111.28       74.23     24.18 o 
 -37   3   1       29.55       38.99     20.36 o 
 -35   3   1        4.30       -3.05     13.57 o 
 -33   3   1       62.80       67.91     10.98 o 
 -31   3   1        5.20        8.80      7.21 o 
 -29   3   1      359.40      364.58     15.87 o 
 -27   3   1        3.73        6.86      5.43 o 
 -25   3   1      466.15      461.58     20.86 o 
 -23   3   1       67.44       63.39      6.09 o 
 -21   3   1       19.32       22.09      4.31 o 
 -19   3   1       27.79       34.72      4.41 o 
 -17   3   1       78.07       73.20      7.44 o 
 -15   3   1      133.79      160.92      6.87 o 
 -13   3   1        3.79        9.48      2.69 o 
 -11   3   1        9.39       11.09      2.60 o 
  -9   3   1     9425.69     9689.81    330.40 o 
  -7   3   1      640.10      696.65     12.89 o 
  -5   3   1       42.72       49.17      7.29 o 
  -3   3   1      242.14      198.08      5.45 o 
  -1   3   1      161.22      186.32      5.65 o 
   1   3   1     2244.54     2424.03     34.87 o 
   3   3   1     6066.08     5932.91    101.07 o 
   5   3   1       89.15      127.47      6.71 o 
   7   3   1      144.86      114.55      5.77 o 
   9   3   1       10.49       20.75      2.85 o 
  11   3   1      197.85      190.59     12.76 o 
  13   3   1      210.14      227.81      9.05 o 
  15   3   1        0.17        1.95      2.69 o 
  17   3   1      246.26      245.62      7.91 o 
  19   3   1      588.34      568.44     12.77 o 
  21   3   1     5582.88     5497.37     77.88 o 
  23   3   1       14.52        8.80      5.58 o 
  25   3   1      113.65      130.45      9.21 o 
  27   3   1       36.13       51.35      8.13 o 
  29   3   1       57.74       72.39      9.37 o 
  31   3   1      452.17      459.98     28.84 o 
  33   3   1       50.45       47.96     20.57 o 
  35   3   1      130.63      152.54     28.77 o 
  37   3   1       60.83       49.49     23.15 o 
  39   3   1        3.66       -3.20     15.97 o 
 -40   4   1       19.87       -5.71     15.95 o 
 -38   4   1        0.34       -9.65     11.80 o 
 -36   4   1      298.84      355.18     29.04 o 
 -34   4   1        1.58      -11.07     11.07 o 
 -32   4   1        9.92        4.86     10.93 o 
 -30   4   1        9.17       -5.44     10.74 o 
 -28   4   1      143.39      150.62     30.70 o 
 -26   4   1      104.37       92.60     14.07 o 
 -24   4   1        8.68       15.35      5.43 o 
 -22   4   1       30.24       25.04      5.81 o 
 -20   4   1     3569.00     3639.08     50.25 o 
 -18   4   1      795.23      754.23     15.71 o 
 -16   4   1        9.91       18.27      3.66 o 
 -14   4   1      725.03      632.93     13.21 o 
 -12   4   1     1256.07     1217.18     19.87 o 
 -10   4   1      578.44      559.85     12.31 o 
  -8   4   1       49.82       84.27      8.65 o 
  -6   4   1    11461.14    11461.72    135.81 o 
  -4   4   1       87.55       64.11      3.92 o 
  -2   4   1      977.80     1084.35     26.03 o 
   0   4   1      113.34      108.85      5.81 o 
   2   4   1     5935.47     6439.68     86.61 o 
   4   4   1     7001.38     7376.83    127.24 o 
   6   4   1    12443.13    12622.99    164.12 o 
   8   4   1     1328.85     1372.67     24.06 o 
  10   4   1        0.23        8.74      3.45 o 
  12   4   1      802.70      839.49     17.76 o 
  14   4   1        5.80        1.62      4.13 o 
  16   4   1     1345.76     1324.59     25.19 o 
  18   4   1     4276.11     4177.11     61.98 o 
  20   4   1     1802.05     1743.32     42.15 o 
  22   4   1      894.87      882.98     28.15 o 
  24   4   1      101.06      107.83     12.14 o 
  26   4   1      332.84      349.71     20.75 o 
  28   4   1      678.10      779.65     41.85 o 
  30   4   1        0.07       -0.55     10.11 o 
  32   4   1       35.48       15.31      9.69 o 
  34   4   1      320.67      272.96     37.63 o 
  36   4   1        1.56      -13.64     13.64 o 
  38   4   1        3.66       -5.00     17.62 o 
 -37   5   1      198.17      200.60     24.59 o 
 -35   5   1        4.31       16.65     22.50 o 
 -33   5   1       95.94       83.37     17.38 o 
 -31   5   1       38.76       27.55     13.52 o 
 -29   5   1       95.36       89.93     17.32 o 
 -27   5   1      123.04       95.61     12.63 o 
 -25   5   1      111.73      103.72     12.58 o 
 -23   5   1       55.09       37.33      6.65 o 
 -21   5   1      156.73      177.13     10.79 o 
 -19   5   1      354.36      422.30     14.20 o 
 -17   5   1       84.00       86.18      7.57 o 
 -15   5   1      190.81      171.19      9.71 o 
 -13   5   1       47.95       44.94      5.70 o 
 -11   5   1     3508.77     3551.49     59.35 o 
  -9   5   1     1578.46     1666.05     34.88 o 
  -7   5   1     1840.08     1860.61     31.19 o 
  -5   5   1      317.01      316.76     10.14 o 
  -3   5   1      255.02      206.52      8.33 o 
  -1   5   1      640.21      623.70     15.55 o 
   1   5   1       55.47       65.83      5.47 o 
   3   5   1      364.33      357.82     22.35 o 
   5   5   1      504.55      543.47     15.26 o 
   7   5   1       99.79      108.82      8.03 o 
   9   5   1      179.77      183.29     11.51 o 
  11   5   1      618.82      678.25     16.52 o 
  13   5   1      320.15      345.64     12.12 o 
  15   5   1      439.51      468.52     14.20 o 
  17   5   1      482.31      496.21     15.11 o 
  19   5   1     1530.32     1585.34     40.18 o 
  21   5   1      801.76      864.26     28.36 o 
  23   5   1      464.30      493.91     22.78 o 
  25   5   1       29.44       37.88      9.90 o 
  27   5   1      196.18      198.84     17.01 o 
  29   5   1      220.51      260.82     20.02 o 
  31   5   1        4.91        2.14     12.46 o 
  33   5   1       98.64      120.44     19.60 o 
  35   5   1       45.11       15.99     19.55 o 
 -34   6   1       10.31        1.72     19.13 o 
 -32   6   1       95.43       98.48     18.81 o 
 -30   6   1      225.32      290.98     39.62 o 
 -28   6   1       33.27       27.25     13.54 o 
 -26   6   1       36.85        5.93     11.42 o 
 -24   6   1      157.47      171.67     15.84 o 
 -22   6   1      230.00      220.81     16.94 o 
 -20   6   1       16.89       24.40      6.11 o 
 -18   6   1       26.08       31.93      6.52 o 
 -16   6   1       27.71       37.72      6.18 o 
 -14   6   1       43.87       45.85      7.13 o 
 -12   6   1      119.76      119.13      8.57 o 
 -10   6   1      264.75      305.75     23.32 o 
  -8   6   1      862.76      851.82     22.98 o 
  -6   6   1      146.87      185.40     11.71 o 
  -4   6   1      233.73      249.95     13.26 o 
  -2   6   1       81.03       81.58      8.16 o 
   0   6   1      140.67      147.86     10.30 o 
   2   6   1       42.92       46.36      6.86 o 
   4   6   1      737.02      754.29     20.84 o 
   6   6   1       29.99       45.63      9.14 o 
   8   6   1     4017.73     3864.76     58.76 o 
  10   6   1      541.69      552.57     22.43 o 
  12   6   1     2239.35     2278.65     39.32 o 
  14   6   1     1213.30     1253.28     27.04 o 
  16   6   1      229.53      257.74     30.20 o 
  18   6   1      714.56      739.17     26.51 o 
  20   6   1      297.68      317.40     26.03 o 
  22   6   1       63.38       63.75     17.37 o 
  24   6   1       87.85      102.40     13.49 o 
  26   6   1        3.02       -7.59      7.59 o 
  28   6   1       77.94      101.45     14.19 o 
  30   6   1       28.82       19.52     13.82 o 
  32   6   1       31.38       17.78     14.09 o 
  34   6   1        0.15      -12.13     12.13 o 
 -31   7   1        3.46       -7.65     12.19 o 
 -29   7   1       67.44       70.16     17.36 o 
 -27   7   1        2.37       -2.45     11.86 o 
 -25   7   1       26.87       49.14     22.02 o 
 -23   7   1       47.31       66.61     23.80 o 
 -21   7   1        1.67       -6.51     14.12 o 
 -19   7   1      170.98      171.80     15.65 o 
 -17   7   1       75.18       91.20     10.34 o 
 -15   7   1       91.53       77.92      9.66 o 
 -13   7   1      285.91      330.17     18.69 o 
 -11   7   1      101.92      101.12     10.12 o 
  -9   7   1      104.12      103.14     12.57 o 
  -7   7   1      162.91      132.99     10.96 o 
  -5   7   1       52.23       47.04      7.56 o 
  -3   7   1        1.98       -4.19      5.98 o 
  -1   7   1       10.73        7.73      5.40 o 
   1   7   1       38.94       23.17      6.42 o 
   3   7   1       18.15       25.53      6.49 o 
   5   7   1       99.71      101.96      9.86 o 
   7   7   1       32.26       38.22      7.17 o 
   9   7   1       72.43       68.80     10.21 o 
  11   7   1      223.13      242.08     19.51 o 
  13   7   1      580.39      564.77     23.04 o 
  15   7   1      407.86      369.60     27.06 o 
  17   7   1       28.27       15.60     11.22 o 
  19   7   1       66.41       59.48     13.75 o 
  21   7   1       45.59       55.97     11.40 o 
  23   7   1       14.25        5.95      9.39 o 
  25   7   1       39.18       18.35     14.23 o 
  27   7   1       55.16       44.05     18.24 o 
  29   7   1       16.51       22.63     14.05 o 
 -26   8   1      124.38      144.67     32.31 o 
 -24   8   1        5.35      -13.36     15.72 o 
 -22   8   1        4.20      -14.64     14.64 o 
 -20   8   1        6.67       -4.66     16.79 o 
 -18   8   1      102.66       85.13     24.60 o 
 -16   8   1       23.11       25.09     17.69 o 
 -14   8   1      104.31      104.13     16.63 o 
 -12   8   1      481.90      485.20     23.09 o 
 -10   8   1       13.39        8.08      6.84 o 
  -8   8   1        3.86       -5.86      5.86 o 
  -6   8   1      121.10      115.97     11.82 o 
  -4   8   1      204.03      186.74     13.76 o 
  -2   8   1       19.38       25.86     10.44 o 
   0   8   1       16.34        6.74      6.13 o 
   2   8   1       11.85        3.62      6.94 o 
   4   8   1       48.89       44.66      9.76 o 
   6   8   1        1.85        0.89      7.18 o 
   8   8   1      352.87      338.13     22.87 o 
  10   8   1      116.54       94.04     13.89 o 
  12   8   1     1660.37     1460.60     52.12 o 
  14   8   1      400.71      361.20     27.97 o 
  16   8   1      164.90      131.91     18.68 o 
  18   8   1        1.21        9.67     11.39 o 
  20   8   1       58.59       48.55     14.47 o 
  22   8   1       98.20      126.93     28.68 o 
  24   8   1       37.15       25.81     19.65 o 
 -21   9   1        6.91      -16.64     18.07 o 
 -19   9   1        3.78       -6.62     16.91 o 
 -17   9   1        5.12       17.77     19.39 o 
 -15   9   1        0.00       -6.25     17.77 o 
 -13   9   1        9.75       16.91     11.20 o 
 -11   9   1        4.66        2.69      9.54 o 
  -9   9   1       11.52       -0.18     14.59 o 
  -7   9   1        2.95       -5.26     15.57 o 
  -5   9   1        0.38       -7.40      7.40 o 
  -3   9   1       18.44       22.07      9.02 o 
  -1   9   1       29.90       20.85      9.37 o 
   1   9   1        1.55        0.63      7.62 o 
   3   9   1        5.34        4.88      8.01 o 
   5   9   1       32.45       15.18      9.04 o 
   7   9   1       80.94       56.70     11.28 o 
   9   9   1        4.10        5.74      8.58 o 
  11   9   1       56.49       56.23     14.41 o 
  13   9   1        1.03        7.73     11.73 o 
  15   9   1        7.36       -1.21     17.74 o 
  17   9   1       19.64        1.99     16.16 o 
  19   9   1        5.16       11.55     17.37 o 
  -8  10   1        0.02       -6.60     10.51 o 
  -6  10   1        1.86        2.55     13.23 o 
  -4  10   1        8.12        0.07     12.56 o 
  -2  10   1        3.37        9.98     10.89 o 
   0  10   1        0.63       -3.37     10.54 o 
   2  10   1        7.34        0.68     10.82 o 
   4  10   1        0.29        3.03     10.93 o 
   6  10   1        2.17       17.10     11.84 o 
 -44   0   2        0.09        5.97     18.55 o 
 -42   0   2      396.33      378.32     42.36 o 
 -40   0   2       22.79       -0.02     15.35 o 
 -38   0   2       61.27       54.18     19.21 o 
 -36   0   2      234.05      184.32     28.04 o 
 -34   0   2      416.02      375.35     23.89 o 
 -32   0   2       11.64       -4.68      8.83 o 
 -30   0   2      497.39      503.37     24.49 o 
 -28   0   2      556.47      619.57     26.52 o 
 -26   0   2      631.66      597.03     16.54 o 
 -24   0   2     4617.09     4427.29     69.89 o 
 -22   0   2      114.29      129.59     10.67 o 
 -20   0   2     8115.47     7689.37    113.27 o 
 -18   0   2    22753.48    25218.88    353.94 o 
 -16   0   2    34802.55    35809.12    498.77 o 
 -14   0   2    27225.23    30441.28    486.97 o 
 -12   0   2     3684.98     4028.09     68.17 o 
 -10   0   2      912.86     1049.25     21.43 o 
  -8   0   2    17394.02    18602.99    300.50 o 
  -6   0   2     9477.99     8780.03    141.95 o 
  -4   0   2    15472.67    15936.41    316.02 o 
  -2   0   2    10736.10    11415.29    185.72 o 
   0   0   2    37057.30    35663.39    579.90 o 
   2   0   2    22376.00    22002.98    435.87 o 
   4   0   2     9953.22     9746.34    196.18 o 
   6   0   2    31359.95    31636.83    442.22 o 
   8   0   2      265.49      356.51     10.85 o 
  10   0   2     4356.74     4083.33     70.22 o 
  12   0   2      189.09      140.22      6.35 o 
  14   0   2    15447.47    15568.87    220.77 o 
  16   0   2     1404.34     1302.26     24.62 o 
  18   0   2     9179.00     9017.51    152.83 o 
  20   0   2     2018.27     1942.80     35.19 o 
  22   0   2     3906.86     3734.65     61.12 o 
  24   0   2    10564.72    10679.08    182.87 o 
  26   0   2     1020.54     1147.43     31.25 o 
  28   0   2      506.40      533.13     20.84 o 
  30   0   2      462.49      519.34     22.88 o 
  32   0   2      173.98      168.86     17.62 o 
  34   0   2      208.13      252.67     33.37 o 
  36   0   2      842.07     1001.42     60.19 o 
  38   0   2      126.07      117.39     27.96 o 
  40   0   2       30.60       18.48     19.71 o 
 -43   1   2       62.01       57.88     15.18 o 
 -41   1   2       96.45      102.82     17.63 o 
 -39   1   2       62.53       72.56     16.72 o 
 -37   1   2       38.90       42.90     21.82 o 
 -35   1   2       10.77       12.27      8.28 o 
 -33   1   2       35.14       26.63      7.56 o 
 -31   1   2      544.95      506.23     21.86 o 
 -29   1   2        6.40        9.10      5.94 o 
 -27   1   2      702.60      704.89     14.75 o 
 -25   1   2      239.40      230.94      7.70 o 
 -23   1   2      123.75       98.32      7.79 o 
 -21   1   2     1072.10     1163.98     17.55 o 
 -19   1   2      733.95      911.27     15.29 o 
 -17   1   2     5977.58     6282.60     76.07 o 
 -15   1   2      127.48      194.97      6.59 o 
 -13   1   2     1574.09     1710.45     38.34 o 
 -11   1   2     1424.00     1419.18     21.73 o 
  -9   1   2       23.14       54.58      3.12 o 
  -7   1   2    18282.25    18806.55    215.45 o 
  -5   1   2    10895.21    10904.31    138.65 o 
  -3   1   2    10667.25    10879.56    124.34 o 
  -1   1   2    10813.10    10523.13     98.51 o 
   1   1   2      101.87      101.70      2.72 o 
   3   1   2     7648.31     7692.24    110.49 o 
   5   1   2    11790.24    12034.73    169.28 o 
   7   1   2       60.86       91.24      5.92 o 
   9   1   2    13935.39    13719.39    256.87 o 
  11   1   2      226.12      332.91      6.79 o 
  13   1   2     2901.07     2899.10     37.53 o 
  15   1   2       70.09       50.08      3.60 o 
  17   1   2      660.47      617.71     11.59 o 
  19   1   2       28.26       39.17      4.97 o 
  21   1   2       66.11       67.25      5.30 o 
  23   1   2     2948.80     2887.06     38.17 o 
  25   1   2     1929.23     1946.17     28.84 o 
  27   1   2      439.63      452.35     21.36 o 
  29   1   2       61.43       43.61      6.15 o 
  31   1   2        2.20       -1.51      5.76 o 
  33   1   2       57.52       75.68     11.39 o 
  35   1   2      222.85      239.45     23.70 o 
  37   1   2        5.02      -10.22     10.22 o 
  39   1   2      123.82      105.68     19.04 o 
  41   1   2       12.32       19.33     14.30 o 
 -44   2   2       34.14       20.89     13.54 o 
 -42   2   2       43.10       64.15     15.30 o 
 -40   2   2       95.55       78.20     15.54 o 
 -38   2   2       65.10       59.48     12.17 o 
 -36   2   2      364.57      339.92     21.29 o 
 -34   2   2      194.51      169.39     15.31 o 
 -32   2   2       15.60       14.48      9.78 o 
 -30   2   2       94.95       75.69      8.65 o 
 -28   2   2       20.94       11.79      4.51 o 
 -26   2   2     1400.88     1419.71     27.83 o 
 -24   2   2        0.14        2.35      4.02 o 
 -22   2   2      149.15      120.28      7.08 o 
 -20   2   2        0.80        0.42      2.74 o 
 -18   2   2    15076.45    15462.82    168.78 o 
 -16   2   2      270.13      264.98      7.81 o 
 -14   2   2     1352.62     1580.11     21.48 o 
 -12   2   2    19514.03    21511.93    249.23 o 
  -8   2   2     1915.76     2122.51     30.74 o 
  -6   2   2    11665.34    12510.71    159.85 o 
  -4   2   2      824.00      902.49     15.94 o 
  -2   2   2      399.92      383.33     11.69 o 
   2   2   2      723.01      833.37     21.62 o 
   4   2   2     5853.69     5438.16     79.20 o 
   6   2   2     1753.92     1666.57     26.80 o 
   8   2   2     2817.96     2651.10     31.47 o 
  10   2   2     2644.40     2705.83     32.53 o 
  12   2   2     1649.93     1613.20     21.44 o 
  14   2   2        0.12       -1.41      2.47 o 
  16   2   2     3459.12     3393.35     49.00 o 
  18   2   2      229.44      237.06      8.31 o 
  20   2   2     5965.48     5879.99     90.92 o 
  22   2   2      474.67      464.89     13.21 o 
  24   2   2      511.16      553.65     20.62 o 
  26   2   2     1824.35     1924.08     29.16 o 
  28   2   2      753.71      796.79     20.17 o 
  30   2   2      729.34      701.72     22.06 o 
  32   2   2       80.86       93.07     10.52 o 
  34   2   2      313.72      350.10     21.44 o 
  36   2   2      152.50      165.17     20.45 o 
  38   2   2       83.10       86.14     23.58 o 
  40   2   2        3.25      -14.48     14.48 o 
 -41   3   2       94.03      116.80     27.70 o 
 -39   3   2       29.31        3.01     23.39 o 
 -37   3   2       70.70      102.92     17.89 o 
 -35   3   2       95.39       70.29     11.75 o 
 -33   3   2      104.32      109.67     13.01 o 
 -31   3   2      123.63      115.65     12.42 o 
 -29   3   2      899.43      977.14     29.69 o 
 -27   3   2      290.60      308.68     15.78 o 
 -25   3   2     1102.66     1151.04     22.06 o 
 -23   3   2      891.47      857.14     17.90 o 
 -21   3   2        3.72        6.52      3.62 o 
 -19   3   2      938.68      910.15     19.76 o 
 -17   3   2     1515.68     1581.74     24.81 o 
 -15   3   2     2732.88     2904.11     39.55 o 
 -13   3   2       72.27       79.56      5.39 o 
 -11   3   2      365.29      383.83     10.53 o 
  -9   3   2     4099.10     4204.73     58.07 o 
  -7   3   2        5.79        6.82      2.32 o 
  -5   3   2      503.80      537.99      9.87 o 
  -3   3   2     3264.02     2969.20     44.32 o 
  -1   3   2      562.79      617.68     13.39 o 
   1   3   2     3843.19     3668.26     56.19 o 
   3   3   2     3777.11     3802.21     58.80 o 
   5   3   2     5509.98     5373.66     72.37 o 
   7   3   2     8995.69     9197.75    109.17 o 
   9   3   2     1192.57     1008.40     14.95 o 
  11   3   2     3329.85     3242.05     39.20 o 
  13   3   2      680.89      592.79     11.18 o 
  15   3   2     3027.08     3034.75     38.07 o 
  17   3   2      285.75      276.30      9.03 o 
  19   3   2      575.81      530.56     22.07 o 
  21   3   2     1698.79     1722.63     30.94 o 
  23   3   2      281.57      313.48     12.39 o 
  25   3   2        0.03        0.44      4.90 o 
  27   3   2      274.54      274.25     13.44 o 
  29   3   2      322.00      349.46     24.19 o 
  31   3   2       36.18       42.92     10.11 o 
  33   3   2      302.01      361.86     28.37 o 
  35   3   2       65.63       16.89     19.41 o 
  37   3   2       37.65       18.04     19.07 o 
  39   3   2       10.17      -11.62     17.61 o 
 -40   4   2       16.43       12.38     13.95 o 
 -38   4   2        1.65        8.66     13.35 o 
 -36   4   2      305.52      371.00     30.12 o 
 -34   4   2       35.00       20.01     13.15 o 
 -32   4   2       14.17       18.42     12.67 o 
 -30   4   2      130.82      118.11     16.90 o 
 -28   4   2       52.26       55.75     10.10 o 
 -26   4   2       40.52       43.17      6.60 o 
 -24   4   2      138.74      162.45     10.14 o 
 -22   4   2     1085.22     1121.59     21.32 o 
 -20   4   2       53.94       91.79      6.50 o 
 -18   4   2      915.11      917.17     17.88 o 
 -16   4   2      105.64       88.36      6.71 o 
 -14   4   2     1921.73     2001.94     32.20 o 
 -12   4   2     2349.22     2349.90     36.08 o 
 -10   4   2     4553.04     4770.97     60.58 o 
  -8   4   2     4705.61     5251.83     72.35 o 
  -6   4   2     3403.21     3573.99     46.20 o 
  -4   4   2      177.22      164.22      5.83 o 
  -2   4   2      867.07      922.13     16.13 o 
   0   4   2     4120.86     4119.19     85.04 o 
   2   4   2     1863.56     1699.34    148.72 o 
   4   4   2      245.20      262.49     11.00 o 
   6   4   2     1085.50     1143.70     36.08 o 
   8   4   2     5230.56     5322.19     82.27 o 
  10   4   2      150.38      147.89      7.78 o 
  12   4   2     2364.56     2261.41     36.23 o 
  14   4   2      309.30      301.39     10.61 o 
  16   4   2      672.09      694.32     22.34 o 
  18   4   2      967.60      995.37     28.62 o 
  20   4   2      194.44      212.38     14.87 o 
  22   4   2      208.23      205.59     15.08 o 
  24   4   2      215.21      236.14     20.61 o 
  26   4   2       18.44       23.38     11.53 o 
  28   4   2       25.79       35.47     11.14 o 
  30   4   2     1678.90     1899.45     50.06 o 
  32   4   2      348.63      301.60     26.98 o 
  34   4   2       16.74      -13.25     14.89 o 
  36   4   2       17.75       20.66     19.22 o 
 -39   5   2        4.28      -11.45     11.45 o 
 -37   5   2       60.30       75.83     18.69 o 
 -35   5   2       17.90       38.63     15.59 o 
 -33   5   2       30.53       46.37     14.81 o 
 -31   5   2       43.94       37.83     13.47 o 
 -29   5   2       16.18        7.73     11.19 o 
 -27   5   2       93.34      121.68     16.65 o 
 -25   5   2       92.10      101.23     12.07 o 
 -23   5   2       15.33       19.18      5.85 o 
 -21   5   2      126.38      154.28     13.82 o 
 -19   5   2       60.70       68.18      7.14 o 
 -17   5   2      185.10      174.82     10.01 o 
 -15   5   2      205.12      196.07     10.13 o 
 -13   5   2       70.27       98.09      7.33 o 
 -11   5   2        0.22        2.52      3.66 o 
  -9   5   2        4.59        8.51      3.92 o 
  -7   5   2       15.15       12.46      4.81 o 
  -5   5   2      217.67      189.65      7.06 o 
  -3   5   2        4.81        1.01      3.28 o 
  -1   5   2        1.12        6.40      2.76 o 
   1   5   2       53.72       63.22      6.11 o 
   3   5   2      107.41      102.71      7.50 o 
   5   5   2      194.78      225.77     10.38 o 
   7   5   2      308.71      307.73     15.93 o 
   9   5   2      140.00      132.18      8.09 o 
  11   5   2       34.08       61.83      6.64 o 
  13   5   2     1013.25     1065.14     22.41 o 
  15   5   2      546.74      496.02     19.86 o 
  17   5   2      437.30      411.63     18.76 o 
  19   5   2      103.75       82.37     16.45 o 
  21   5   2      140.51      164.21     14.07 o 
  23   5   2       70.49       50.70     10.91 o 
  25   5   2       15.39       10.94      8.30 o 
  27   5   2       20.22       16.96      8.93 o 
  29   5   2       39.77       55.48     11.70 o 
  31   5   2       32.15       13.69     20.90 o 
  33   5   2       50.51       30.87     21.36 o 
  35   5   2        0.06      -15.00     15.00 o 
 -36   6   2        7.74       -7.24     13.05 o 
 -34   6   2       31.98       28.68     15.36 o 
 -32   6   2       45.82       60.25     16.20 o 
 -30   6   2       84.02       77.92     17.16 o 
 -28   6   2       62.97       91.93     17.02 o 
 -26   6   2      135.96      172.67     20.12 o 
 -24   6   2      374.06      398.35     20.04 o 
 -22   6   2        0.20       -0.18      5.82 o 
 -20   6   2      129.66      143.88     10.20 o 
 -18   6   2      333.18      329.49     13.64 o 
 -16   6   2      341.78      356.78     13.72 o 
 -14   6   2        4.97       13.28      7.18 o 
 -12   6   2      716.57      714.13     21.61 o 
 -10   6   2      658.57      597.09     18.96 o 
  -8   6   2       87.28      104.78      9.54 o 
  -6   6   2     1260.17     1318.31     29.91 o 
  -4   6   2        1.49        7.11      4.98 o 
  -2   6   2       69.85       60.38      8.96 o 
   0   6   2       72.06       76.72      8.03 o 
   2   6   2      235.85      223.24     12.57 o 
   4   6   2      659.62      707.49     20.22 o 
   6   6   2      582.53      579.38     15.98 o 
   8   6   2     1775.91     1788.01     32.44 o 
  10   6   2      833.55      875.29     22.91 o 
  12   6   2       92.10       96.87     11.62 o 
  14   6   2      764.17      821.94     26.80 o 
  16   6   2        1.20        5.62      7.08 o 
  18   6   2        3.66        1.06     13.67 o 
  20   6   2      210.97      213.46     16.91 o 
  22   6   2      342.16      402.78     45.24 o 
  24   6   2       15.66       21.20      9.36 o 
  26   6   2       24.97       14.65     12.20 o 
  28   6   2       31.00       25.12     10.25 o 
  30   6   2       13.75        2.51     10.07 o 
  32   6   2      299.61      315.20     29.29 o 
 -33   7   2        8.13       15.59     14.88 o 
 -31   7   2       79.48       82.17     18.02 o 
 -29   7   2       11.36      -12.41     18.70 o 
 -27   7   2        8.14       20.59     19.77 o 
 -25   7   2        0.48        2.21     17.06 o 
 -23   7   2      194.57      165.44     31.40 o 
 -21   7   2       24.29       20.15     11.45 o 
 -19   7   2       97.69       89.86     12.24 o 
 -17   7   2        1.71       -3.84      6.79 o 
 -15   7   2       51.49       59.84      8.75 o 
 -13   7   2       12.94        4.97      5.72 o 
 -11   7   2      126.91      118.70     10.74 o 
  -9   7   2       98.32       99.51     10.47 o 
  -7   7   2       12.97       17.94      6.47 o 
  -5   7   2       35.64       39.26      7.24 o 
  -3   7   2       14.69       14.09      6.07 o 
  -1   7   2       39.70       49.17      7.41 o 
   1   7   2      320.91      323.62     18.33 o 
   3   7   2       40.45       41.89      9.09 o 
   5   7   2       24.14        6.97      7.61 o 
   7   7   2      522.35      511.08     21.01 o 
   9   7   2      531.39      588.29     22.79 o 
  11   7   2      164.94      164.54     21.16 o 
  13   7   2      182.89      211.03     20.51 o 
  15   7   2       97.74       90.42     14.81 o 
  17   7   2       56.45       81.97     14.45 o 
  19   7   2        0.69       -7.17      7.17 o 
  21   7   2        0.28       -1.36      8.63 o 
  23   7   2        1.62        4.43      9.75 o 
  25   7   2        0.93      -10.45     10.45 o 
  27   7   2       25.90       35.36     12.14 o 
  29   7   2        7.33      -11.57     11.57 o 
 -28   8   2        8.38       -0.90     20.44 o 
 -26   8   2       67.49       97.05     27.47 o 
 -24   8   2        3.10       16.68     19.18 o 
 -22   8   2       17.36       17.32     17.82 o 
 -20   8   2        7.94       17.95     11.33 o 
 -18   8   2        2.60        5.79     13.05 o 
 -16   8   2        1.37       -6.98      6.98 o 
 -14   8   2        3.22       -7.75      7.75 o 
 -12   8   2        5.21       -3.57      7.13 o 
 -10   8   2        1.70        1.34      6.83 o 
  -8   8   2       20.47       10.27      7.78 o 
  -6   8   2       12.30        9.02      7.64 o 
  -4   8   2      148.05      142.35     14.13 o 
  -2   8   2        0.86       -6.26      6.26 o 
   0   8   2        1.83        3.72      6.88 o 
   2   8   2       47.68       43.05      9.68 o 
   4   8   2        1.33       -4.42      7.11 o 
   6   8   2      124.95      120.51     13.58 o 
   8   8   2      219.85      221.10     17.07 o 
  10   8   2      192.79      174.60     19.99 o 
  12   8   2        3.92        8.84     16.00 o 
  14   8   2       65.51       65.02     18.59 o 
  16   8   2       74.73       92.86     16.23 o 
  18   8   2        5.72       -4.33     16.79 o 
  20   8   2        8.38        0.44     15.03 o 
  22   8   2       45.16       19.88     14.17 o 
  24   8   2       55.89       57.30     16.95 o 
 -21   9   2       32.90       13.43     21.51 o 
 -19   9   2        0.02      -14.50     14.50 o 
 -17   9   2       26.70       17.90     12.13 o 
 -15   9   2        2.94       -0.14     13.40 o 
 -13   9   2        5.02       -7.94     10.47 o 
 -11   9   2       23.85       19.87      9.10 o 
  -9   9   2       10.35        9.96      8.50 o 
  -7   9   2        0.07       -1.24      7.63 o 
  -5   9   2        9.20        0.24      7.59 o 
  -3   9   2       10.90        4.36      7.80 o 
  -1   9   2       65.96       58.74     11.42 o 
   1   9   2       36.35       31.33      9.66 o 
   3   9   2       15.17       12.97      8.27 o 
   5   9   2        4.77        1.97      9.63 o 
   7   9   2      110.86      109.67     17.71 o 
   9   9   2      217.88      208.55     22.85 o 
  11   9   2       41.41       25.93     12.63 o 
  13   9   2       32.04       11.74     11.69 o 
  15   9   2       10.32       -1.80     10.86 o 
  17   9   2        2.96       -2.04     10.89 o 
  -8  10   2       14.00       14.00     11.90 o 
  -6  10   2        5.96        5.40     11.88 o 
  -4  10   2       36.25       26.57     13.23 o 
  -2  10   2       26.45       20.79     22.59 o 
   0  10   2       58.46       46.77     14.14 o 
   2  10   2       15.31        6.69      9.51 o 
   4  10   2       11.62       14.06     11.74 o 
   6  10   2        3.31        5.68     11.66 o 
 -45   1   3        0.04        0.96     11.16 o 
 -43   1   3      127.96      118.88     18.99 o 
 -41   1   3       22.58       23.25     12.24 o 
 -39   1   3        0.65       -9.88     11.65 o 
 -37   1   3      349.93      365.02     20.69 o 
 -35   1   3      122.08      152.35     12.13 o 
 -33   1   3      188.61      221.47     13.62 o 
 -31   1   3      276.36      266.25     16.41 o 
 -29   1   3      917.27      845.94     22.70 o 
 -27   1   3     1384.54     1267.80     25.47 o 
 -25   1   3      574.30      581.21     15.58 o 
 -23   1   3       17.83       19.93      3.63 o 
 -21   1   3       21.64       30.51      3.33 o 
 -19   1   3      631.57      699.32     11.91 o 
 -17   1   3       14.59       29.70      2.48 o 
 -15   1   3     5448.39     5974.24     67.70 o 
 -13   1   3      940.19      901.29     18.99 o 
  -9   1   3    20078.74    19461.34    224.58 o 
  -7   1   3     5183.23     4979.23     72.80 o 
  -5   1   3     6919.13     7168.98     67.99 o 
  -3   1   3       98.29       99.76      3.85 o 
  -1   1   3     6984.63     6421.87     65.09 o 
   1   1   3    22985.72    22792.82    240.70 o 
   3   1   3     9013.17     8755.38    111.26 o 
   5   1   3     5187.37     5198.38     76.09 o 
   7   1   3     1817.28     1676.97     27.71 o 
   9   1   3    11300.42    11615.64    135.34 o 
  11   1   3     1145.42      911.28     13.87 o 
  13   1   3     3780.54     3917.46     73.96 o 
  15   1   3       13.28       27.74      3.62 o 
  17   1   3     2048.07     1968.45     31.77 o 
  19   1   3        0.36        2.91      3.32 o 
  21   1   3     6421.78     6307.45     73.68 o 
  23   1   3     1296.65     1270.98     23.34 o 
  25   1   3      132.47      131.69      8.45 o 
  27   1   3       96.27       88.63      7.57 o 
  29   1   3      277.18      299.35     12.71 o 
  31   1   3      554.28      566.59     17.91 o 
  33   1   3      121.99      109.36     11.39 o 
  35   1   3      173.99      220.61     24.01 o 
  37   1   3       10.49       -6.57     16.65 o 
  39   1   3        5.08       -4.96     11.95 o 
 -44   2   3       34.78       30.16     14.01 o 
 -42   2   3        9.92       -4.23     10.15 o 
 -40   2   3       18.26       16.98     10.04 o 
 -38   2   3      190.92      285.61     19.96 o 
 -36   2   3      161.92      157.74     17.94 o 
 -34   2   3      188.42      174.31     12.82 o 
 -32   2   3      760.37      755.52     22.32 o 
 -30   2   3        0.24        4.40      4.79 o 
 -28   2   3        6.28        9.10      5.36 o 
 -26   2   3      952.37      889.04     26.49 o 
 -24   2   3      103.92      101.69      7.67 o 
 -22   2   3     2207.54     2240.56     33.55 o 
 -20   2   3       89.58       71.76      5.77 o 
 -18   2   3      627.10      697.45     12.88 o 
 -16   2   3     4831.57     5693.96     65.56 o 
 -14   2   3      340.44      363.92      8.10 o 
 -12   2   3     4222.25     4337.77     53.94 o 
 -10   2   3     3707.84     3656.39     50.54 o 
  -8   2   3      856.82      818.41     14.50 o 
  -6   2   3     5499.17     5364.80    105.81 o 
  -4   2   3     8618.16     8213.68    105.43 o 
  -2   2   3    10980.65    10348.12    119.55 o 
   0   2   3    22631.21    22234.66    555.75 o 
   2   2   3     5370.84     5208.93     75.59 o 
   4   2   3      402.45      333.93      7.42 o 
   6   2   3     2018.61     2361.04     37.09 o 
   8   2   3     4917.65     4742.57     53.65 o 
  10   2   3     3240.91     3569.26     41.73 o 
  12   2   3      386.79      499.53     10.76 o 
  14   2   3      117.22       98.45      4.69 o 
  16   2   3        6.65        7.32      6.50 o 
  18   2   3       36.49       31.24      6.21 o 
  20   2   3      667.74      670.46     16.77 o 
  22   2   3       32.46       31.44      5.73 o 
  24   2   3       89.43       91.49      7.35 o 
  26   2   3     2478.23     2489.53     38.86 o 
  28   2   3      273.29      308.63     12.94 o 
  30   2   3      217.07      205.07     12.37 o 
  32   2   3      312.17      366.03     22.26 o 
  34   2   3      290.74      296.80     17.70 o 
  36   2   3       28.20       25.71     13.95 o 
  38   2   3       59.52      106.90     28.93 o 
 -43   3   3       34.61       51.63     21.43 o 
 -41   3   3       56.44       66.12     17.54 o 
 -39   3   3        0.39       -0.30      8.74 o 
 -37   3   3       25.28        7.85      8.84 o 
 -35   3   3      106.49      122.89     16.39 o 
 -33   3   3       46.37       24.32     10.26 o 
 -31   3   3       31.34       36.53      9.08 o 
 -29   3   3       24.49       20.24      6.66 o 
 -27   3   3       25.24       33.76      6.08 o 
 -25   3   3       96.93      105.70      7.46 o 
 -23   3   3        0.70        2.04      3.79 o 
 -21   3   3      962.68      955.59     18.53 o 
 -19   3   3       71.92       77.34      5.70 o 
 -17   3   3      789.31      788.16     16.87 o 
 -15   3   3       21.08        4.00      2.96 o 
 -13   3   3     4026.79     4195.69     58.69 o 
 -11   3   3     2720.70     2783.29     37.23 o 
  -9   3   3     2987.38     2978.06     43.04 o 
  -7   3   3       24.97       23.36      4.94 o 
  -5   3   3      740.29      791.31     12.04 o 
  -3   3   3     5674.31     5824.63     76.80 o 
  -1   3   3      501.79      537.22     11.24 o 
   1   3   3      499.16      479.42     17.73 o 
   3   3   3      289.66      305.53     14.95 o 
   5   3   3     4444.55     4431.14     50.66 o 
   7   3   3     1011.23     1042.24     16.28 o 
   9   3   3        5.39        2.88      2.10 o 
  11   3   3      775.95      757.35     14.74 o 
  13   3   3       41.65       45.10      3.72 o 
  15   3   3      176.50      171.52      8.55 o 
  17   3   3     1795.64     1804.39     30.98 o 
  19   3   3       13.05        7.50      4.50 o 
  21   3   3        0.03        4.15      4.58 o 
  23   3   3       98.74      128.05      9.68 o 
  25   3   3       86.32       95.74      9.13 o 
  27   3   3      783.30      760.28     27.04 o 
  29   3   3       52.85       51.31     10.55 o 
  31   3   3        0.98        4.62      9.86 o 
  33   3   3      144.81      149.94     31.11 o 
  35   3   3       55.20       19.81     12.86 o 
  37   3   3        0.52      -16.41     16.41 o 
 -42   4   3       14.31      -10.38     16.75 o 
 -40   4   3        3.99      -12.19     12.51 o 
 -38   4   3       15.61       35.16     18.22 o 
 -36   4   3       93.82      114.96     29.80 o 
 -34   4   3      294.22      273.17     35.83 o 
 -32   4   3       45.14       36.06     24.90 o 
 -30   4   3       10.94       30.13      9.17 o 
 -28   4   3        1.61       -3.12      5.71 o 
 -26   4   3        0.24        1.75      4.96 o 
 -24   4   3     1254.82     1229.42     23.27 o 
 -22   4   3      270.82      267.38     10.48 o 
 -20   4   3      165.39      188.03      8.91 o 
 -18   4   3       83.63       89.39      6.23 o 
 -16   4   3        7.83       10.12      4.22 o 
 -14   4   3      556.17      661.76     14.80 o 
 -12   4   3     1643.10     1672.36     25.67 o 
 -10   4   3     2355.53     2500.41     34.77 o 
  -8   4   3      174.83      141.65      7.58 o 
  -6   4   3       53.43       51.79      4.97 o 
  -4   4   3      550.66      490.33     22.19 o 
  -2   4   3     5493.59     5687.37     85.15 o 
   0   4   3     3478.68     3350.63     48.40 o 
   2   4   3     3882.90     4057.11     57.34 o 
   4   4   3     1087.83     1215.87     24.79 o 
   6   4   3       67.54      118.85     13.86 o 
   8   4   3     1200.18     1298.61     23.20 o 
  10   4   3     1696.41     1692.66     31.88 o 
  12   4   3      415.24      458.26     14.16 o 
  14   4   3      434.45      456.46     18.19 o 
  16   4   3       91.82      111.31     11.13 o 
  18   4   3      218.49      237.88     15.31 o 
  20   4   3        2.47        1.50      6.12 o 
  22   4   3       28.23        8.77      7.07 o 
  24   4   3       76.15       78.02     10.98 o 
  26   4   3      125.39      138.63     16.73 o 
  28   4   3      663.06      725.68     76.52 o 
  30   4   3        2.16       -3.90     10.30 o 
  32   4   3       82.37       88.16     17.23 o 
  34   4   3       51.50       36.24     30.12 o 
  36   4   3       71.31       62.15     25.40 o 
 -39   5   3        4.55       10.00     14.50 o 
 -37   5   3       66.75       82.58     29.99 o 
 -35   5   3       58.77       69.63     16.83 o 
 -33   5   3       10.65       13.09     11.49 o 
 -31   5   3      226.46      251.98     48.83 o 
 -29   5   3      269.03      268.16     18.71 o 
 -27   5   3      410.71      422.89     19.34 o 
 -25   5   3        7.60        7.19      6.10 o 
 -23   5   3      270.89      258.66     14.52 o 
 -21   5   3      208.65      193.91     14.84 o 
 -19   5   3        3.04        7.72      4.64 o 
 -17   5   3        4.13       10.09      4.61 o 
 -15   5   3      499.18      540.03     15.19 o 
 -13   5   3      149.24      161.64      9.00 o 
 -11   5   3      311.44      346.92     11.51 o 
  -9   5   3      166.62      195.59      9.01 o 
  -7   5   3      219.83      237.48      9.35 o 
  -5   5   3     2007.86     2022.38     38.17 o 
  -3   5   3     1568.33     1546.81     27.04 o 
  -1   5   3      813.56      737.80     18.19 o 
   1   5   3       52.12       50.55      5.97 o 
   3   5   3     2849.47     2876.38     48.96 o 
   5   5   3      384.23      413.65     12.37 o 
   7   5   3      695.66      612.17     15.30 o 
   9   5   3      495.42      568.18     15.01 o 
  11   5   3      899.24      903.64     22.05 o 
  13   5   3        4.81        3.33      5.90 o 
  15   5   3      755.30      773.21     32.10 o 
  17   5   3        8.17        9.11      6.67 o 
  19   5   3      174.19      154.55     13.58 o 
  21   5   3      152.77      170.58     16.46 o 
  23   5   3       60.47       76.24     11.54 o 
  25   5   3       91.24       83.73     12.29 o 
  27   5   3      418.41      460.51     23.81 o 
  29   5   3      356.57      352.17     30.98 o 
  31   5   3       76.85       63.44     16.02 o 
  33   5   3       43.82       26.99     24.21 o 
 -36   6   3       14.76       -3.35     14.66 o 
 -34   6   3       20.89       13.95     13.76 o 
 -32   6   3       17.25       19.66     13.52 o 
 -30   6   3        9.23       -9.51      9.51 o 
 -28   6   3      144.47      131.64     18.54 o 
 -26   6   3       35.82       41.59      8.59 o 
 -24   6   3      153.31      135.26     11.65 o 
 -22   6   3        2.04        6.66      8.06 o 
 -20   6   3      178.52      175.76     12.33 o 
 -18   6   3      152.80      170.79     11.94 o 
 -16   6   3       72.78       61.17      8.11 o 
 -14   6   3        0.11       -4.49      4.49 o 
 -12   6   3       68.64       70.32      9.94 o 
 -10   6   3      480.96      439.64     16.28 o 
  -8   6   3        5.75       10.85      6.88 o 
  -6   6   3     1601.70     1672.64     35.34 o 
  -4   6   3      281.31      317.01     13.83 o 
  -2   6   3       50.44       50.87     12.75 o 
   0   6   3      683.55      697.87     19.97 o 
   2   6   3      333.51      342.13     12.03 o 
   4   6   3      382.92      397.69     13.04 o 
   6   6   3      166.19      186.34     11.21 o 
   8   6   3        1.10        2.80      5.03 o 
  10   6   3      591.88      607.32     18.68 o 
  12   6   3      128.69      116.94     11.81 o 
  14   6   3        1.81        0.37      6.74 o 
  16   6   3      393.06      384.76     19.25 o 
  18   6   3       76.06       72.42     15.16 o 
  20   6   3       95.24       86.36     12.02 o 
  22   6   3        0.57       -6.99      6.99 o 
  24   6   3       63.35       59.62     11.76 o 
  26   6   3       14.78        4.42      9.42 o 
  28   6   3        8.12        5.62      9.75 o 
  30   6   3       17.12       24.01     19.00 o 
 -33   7   3        1.13      -18.24     19.63 o 
 -31   7   3        0.01      -18.90     18.90 o 
 -29   7   3      126.05       72.28     28.11 o 
 -27   7   3        0.57       -0.92     17.14 o 
 -25   7   3        0.31       -3.86     10.21 o 
 -23   7   3        0.10       -6.45      7.59 o 
 -21   7   3        0.90       -2.97      7.30 o 
 -19   7   3        5.09        3.70      7.32 o 
 -17   7   3        7.93       14.37      7.96 o 
 -15   7   3       47.81       51.13     10.06 o 
 -13   7   3       11.50       14.46      7.98 o 
 -11   7   3        3.88       10.01      6.91 o 
  -9   7   3       26.74       24.91     10.23 o 
  -7   7   3        0.22        0.26      6.26 o 
  -5   7   3      498.02      487.39     20.41 o 
  -3   7   3      213.73      195.72     23.47 o 
  -1   7   3       39.08       51.04      8.71 o 
   1   7   3      185.06      150.33     27.67 o 
   3   7   3       10.16       14.24      6.91 o 
   5   7   3       52.97       34.22      8.18 o 
   7   7   3       66.38       60.39      9.41 o 
   9   7   3      406.80      446.26     25.09 o 
  11   7   3        2.54        3.98      7.95 o 
  13   7   3       78.35       51.74     16.49 o 
  15   7   3        4.51        2.83      7.61 o 
  17   7   3       14.58        9.53      8.05 o 
  19   7   3       12.83       12.84      8.79 o 
  21   7   3        5.50       -8.10      8.10 o 
  23   7   3        0.28       -7.83      7.83 o 
  25   7   3        3.92        4.35     13.37 o 
  27   7   3       55.01       68.96     13.93 o 
 -28   8   3       47.42        7.41     22.04 o 
 -26   8   3        0.34      -16.16     16.16 o 
 -24   8   3        4.17        9.03     19.76 o 
 -22   8   3        1.54       13.79     11.22 o 
 -20   8   3        0.58       -1.08      7.91 o 
 -18   8   3       68.18       59.40     11.63 o 
 -16   8   3       33.14       21.75      9.06 o 
 -14   8   3       11.95       10.76      8.42 o 
 -12   8   3       22.35       19.79      9.49 o 
 -10   8   3       12.88       13.97      9.29 o 
  -8   8   3        1.82       -5.04      6.59 o 
  -6   8   3      287.89      299.34     19.66 o 
  -4   8   3      567.50      528.00     23.98 o 
  -2   8   3       31.55       19.73      7.96 o 
   0   8   3       25.13       22.31      8.00 o 
   2   8   3      145.40      142.40     14.01 o 
   4   8   3      313.88      322.37     21.17 o 
   6   8   3       85.82       88.85     12.06 o 
   8   8   3        4.85        5.06     10.52 o 
  10   8   3        9.19       -1.09      8.75 o 
  12   8   3       87.38       78.20     17.58 o 
  14   8   3       36.01       52.52     14.05 o 
  16   8   3       57.63       72.55     18.32 o 
  18   8   3        1.31       -9.55      9.55 o 
  20   8   3       45.09       38.35     18.41 o 
  22   8   3        5.94        9.86     12.10 o 
 -21   9   3        3.62      -15.37     15.37 o 
 -19   9   3        0.78       -0.73     11.93 o 
 -17   9   3        0.38       -2.21     11.11 o 
 -15   9   3        0.31       -5.59      8.40 o 
 -13   9   3        1.46       12.99      9.10 o 
 -11   9   3       10.79       12.88      8.87 o 
  -9   9   3        1.48        3.10      7.65 o 
  -7   9   3       24.85       11.63      8.53 o 
  -5   9   3        3.00       -3.36      7.38 o 
  -3   9   3       18.90       19.99      8.89 o 
  -1   9   3        3.05        5.30      7.81 o 
   1   9   3       13.90       18.78      9.80 o 
   3   9   3       28.19       13.61      8.73 o 
   5   9   3        7.79       10.34     18.34 o 
   7   9   3       38.97       35.02     12.58 o 
   9   9   3        2.54       10.37     10.83 o 
  11   9   3       39.16       33.57     18.47 o 
  13   9   3       18.65       14.16     12.33 o 
  15   9   3        9.59       12.51     11.66 o 
  -8  10   3        0.07       -1.79      8.81 o 
  -6  10   3        5.01       -8.33      8.33 o 
  -4  10   3       19.06       18.72     10.35 o 
  -2  10   3        1.48        1.98      8.86 o 
   0  10   3       26.91       18.25      9.59 o 
   2  10   3        0.24        0.87     11.84 o 
 -46   0   4        5.60      -14.03     15.03 o 
 -44   0   4      140.53      174.21     31.07 o 
 -42   0   4      571.76      581.47     45.85 o 
 -40   0   4      380.67      355.61     27.29 o 
 -38   0   4      150.95      126.75     17.40 o 
 -36   0   4        1.73       -2.15      9.14 o 
 -34   0   4       60.73       40.19     11.62 o 
 -32   0   4      342.59      320.47     60.01 o 
 -30   0   4      924.11      701.63     43.60 o 
 -28   0   4      426.78      278.36     19.85 o 
 -26   0   4       12.67        6.71      7.55 o 
 -24   0   4      208.48      282.57     24.02 o 
 -22   0   4     5269.58     5306.94     96.31 o 
 -20   0   4       49.09      128.88      9.21 o 
 -18   0   4    13392.71    14190.70    288.76 o 
 -16   0   4     2311.73     2214.21     73.59 o 
 -14   0   4      351.39      509.31     30.22 o 
 -12   0   4        0.89       -1.60      1.60 o 
  -8   0   4    14111.77    13917.89    371.62 o 
  -6   0   4    29558.35    27627.63    986.17 o 
  -4   0   4     7178.58     7362.80    121.93 o 
  -2   0   4     7215.15     7646.13    126.17 o 
   0   0   4     7327.02     7412.59    122.43 o 
   2   0   4    13447.64    13399.09    218.96 o 
   4   0   4    11264.01    11859.24    194.55 o 
   6   0   4      706.98      836.80     17.61 o 
   8   0   4    41174.34    44154.48    715.43 o 
  10   0   4    12824.60    13797.22    196.02 o 
  12   0   4        0.76       43.68      6.56 o 
  14   0   4      976.74      967.82     19.72 o 
  16   0   4     7127.30     7320.67    126.96 o 
  18   0   4    10109.99     9845.15    168.05 o 
  20   0   4     3024.33     2903.57     58.86 o 
  22   0   4        6.44        1.77      6.76 o 
  24   0   4      644.50      637.06     22.48 o 
  26   0   4      288.95      327.11     17.40 o 
  28   0   4     1832.01     1876.59     45.92 o 
  30   0   4       65.17       66.09     10.45 o 
  32   0   4      406.45      443.46     21.78 o 
  34   0   4        1.65       -7.04      8.68 o 
  36   0   4      224.31      294.15     39.32 o 
  38   0   4      364.86      415.71     46.17 o 
 -45   1   4        0.02        4.97     10.73 o 
 -43   1   4        2.60       -1.35     10.52 o 
 -41   1   4      159.56      169.71     16.86 o 
 -39   1   4       45.17       39.55     13.07 o 
 -37   1   4       72.07       55.52     11.74 o 
 -35   1   4      104.83       86.83     15.25 o 
 -33   1   4       44.71       29.63      7.43 o 
 -31   1   4      387.21      387.49     15.76 o 
 -29   1   4       56.92       63.02     10.09 o 
 -27   1   4      194.32      171.53     11.00 o 
 -25   1   4       19.80       23.79      7.03 o 
 -23   1   4       19.47       19.19      4.94 o 
 -21   1   4      104.74       93.05      5.81 o 
 -19   1   4      192.47      142.81      6.57 o 
 -17   1   4     2178.02     2290.28     29.56 o 
 -15   1   4     1767.70     1664.35     22.23 o 
 -13   1   4      124.72       97.95      9.02 o 
 -11   1   4    16071.54    16818.57    213.71 o 
  -9   1   4        1.10        3.18      1.17 o 
  -7   1   4     1952.30     1935.04     21.26 o 
  -5   1   4     3759.23     3507.91     36.54 o 
  -3   1   4     2311.82     2259.59     28.67 o 
  -1   1   4     3376.72     3133.81     41.96 o 
   1   1   4      704.97      733.29     19.21 o 
   3   1   4       11.64       43.27      5.15 o 
   5   1   4     1285.24     1492.24     30.46 o 
   7   1   4       14.51        9.21      3.10 o 
   9   1   4     2948.58     3213.26     37.99 o 
  11   1   4       89.36      141.40      5.76 o 
  13   1   4       69.84      106.15      5.72 o 
  15   1   4     1231.32     1215.11     25.24 o 
  17   1   4     1324.42     1316.33     23.87 o 
  19   1   4      156.26      167.35      9.38 o 
  21   1   4      333.41      322.93     11.41 o 
  23   1   4      684.45      682.15     19.74 o 
  25   1   4      625.58      621.02     16.14 o 
  27   1   4       12.85       13.27      5.16 o 
  29   1   4       38.53       30.34      6.16 o 
  31   1   4        2.90        0.69      5.13 o 
  33   1   4       16.66       14.57      7.80 o 
  35   1   4        0.11        2.59     14.92 o 
  37   1   4        8.50       -2.83     12.03 o 
 -44   2   4       44.34       60.16     19.89 o 
 -42   2   4      273.21      320.05     33.54 o 
 -40   2   4      189.30      172.91     17.00 o 
 -38   2   4        1.30       10.23      7.94 o 
 -36   2   4      189.08      161.89     12.96 o 
 -34   2   4       97.81       65.92      9.15 o 
 -32   2   4       93.67       73.49      7.86 o 
 -30   2   4       30.63       12.73      5.99 o 
 -28   2   4       23.53       26.25      6.46 o 
 -26   2   4        0.30       -1.45      4.60 o 
 -24   2   4      117.03      132.48      8.55 o 
 -22   2   4      191.54      242.58     11.67 o 
 -20   2   4     3162.86     3088.71     42.78 o 
 -18   2   4      476.80      406.71      9.37 o 
 -16   2   4     2626.42     2791.75     40.60 o 
 -14   2   4      301.88      302.48     11.51 o 
 -12   2   4      731.22      811.06     14.07 o 
 -10   2   4      153.87      149.43     10.52 o 
  -8   2   4     3841.24     3718.07     57.14 o 
  -6   2   4     3266.25     3059.57     42.03 o 
  -4   2   4     1431.07     1464.78     18.52 o 
  -2   2   4       96.46       93.43      8.15 o 
   0   2   4     4302.63     4151.82     71.08 o 
   2   2   4      103.86      122.02      7.23 o 
   4   2   4     1015.00     1032.37     14.20 o 
   6   2   4    19448.52    20957.86    264.55 o 
   8   2   4      297.76      260.75      9.25 o 
  10   2   4       81.22       47.96      3.99 o 
  12   2   4     7582.51     8185.45     98.77 o 
  14   2   4       79.69       84.21      6.77 o 
  16   2   4     3177.03     3314.45     54.70 o 
  18   2   4     4388.71     4322.40     62.65 o 
  20   2   4      885.18      887.98     19.72 o 
  22   2   4      327.99      343.91     14.31 o 
  24   2   4      393.06      373.44     14.30 o 
  26   2   4       28.25       31.76      5.99 o 
  28   2   4      152.61      138.52      9.44 o 
  30   2   4      500.42      527.04     17.75 o 
  32   2   4       10.68        7.26      7.28 o 
  34   2   4      282.69      354.37     23.20 o 
  36   2   4       44.55       59.04     23.49 o 
 -43   3   4       18.87       -3.75     13.08 o 
 -41   3   4       73.54       92.00     14.42 o 
 -39   3   4        9.84        8.20      9.05 o 
 -37   3   4       21.11        4.68     12.20 o 
 -35   3   4       88.14       81.83     12.28 o 
 -33   3   4       51.83       73.10     19.12 o 
 -31   3   4        8.84       10.03      6.27 o 
 -29   3   4       54.48       56.60      8.12 o 
 -27   3   4       13.60       16.12      5.20 o 
 -25   3   4      152.60      133.70      8.87 o 
 -23   3   4      244.70      273.72     10.39 o 
 -21   3   4      129.78      121.05      8.24 o 
 -19   3   4      960.99     1005.65     22.42 o 
 -17   3   4     2497.46     2421.85     37.85 o 
 -15   3   4      798.90      831.40     16.52 o 
 -13   3   4     3130.42     2887.30     39.15 o 
 -11   3   4     5894.49     6044.05     74.69 o 
  -9   3   4     2691.22     2588.94     38.39 o 
  -7   3   4     2015.53     1820.88     45.81 o 
  -5   3   4     1319.37     1241.31     20.30 o 
  -3   3   4      645.44      614.29     11.00 o 
  -1   3   4        1.08        0.64      1.74 o 
   1   3   4        4.33        2.40      2.26 o 
   3   3   4        0.03        0.22      1.67 o 
   5   3   4     2791.54     2935.03     38.26 o 
   7   3   4      600.55      562.64     10.08 o 
   9   3   4     2506.85     2782.49     36.97 o 
  11   3   4       18.52       15.76      3.13 o 
  13   3   4       17.85       14.82      4.35 o 
  15   3   4     2556.19     2484.71     39.26 o 
  17   3   4     1876.73     1939.59     33.04 o 
  19   3   4      406.96      393.16     13.26 o 
  21   3   4      169.60      165.93      9.90 o 
  23   3   4     2802.35     2715.31     50.73 o 
  25   3   4      794.37      767.82     31.51 o 
  27   3   4       52.32       68.14     10.82 o 
  29   3   4        8.12       19.79      9.02 o 
  31   3   4        9.73        1.44      7.98 o 
  33   3   4        0.94       -2.82      8.71 o 
  35   3   4       31.21       36.43     11.35 o 
 -42   4   4       21.72       16.41     14.98 o 
 -40   4   4       20.50       -4.72     12.74 o 
 -38   4   4      196.77      243.45     25.22 o 
 -36   4   4      567.08      611.29     32.94 o 
 -34   4   4       28.73       26.65     15.64 o 
 -32   4   4      114.18       95.57     16.71 o 
 -30   4   4        8.99        7.33      5.54 o 
 -28   4   4      283.49      304.81     16.06 o 
 -26   4   4        4.37       -0.04      4.49 o 
 -24   4   4       49.13       76.44      7.30 o 
 -22   4   4      294.23      275.88     15.00 o 
 -20   4   4       57.46       59.21      5.65 o 
 -18   4   4       73.79       67.62      6.01 o 
 -16   4   4      695.42      727.82     16.34 o 
 -14   4   4        0.91        4.05      3.08 o 
 -12   4   4     2419.03     2641.14     40.45 o 
 -10   4   4      994.19     1064.70     18.19 o 
  -8   4   4       79.91       85.79      7.15 o 
  -6   4   4      559.88      579.65     11.67 o 
  -4   4   4      411.62      368.79     11.61 o 
  -2   4   4        5.27        2.99      2.17 o 
   0   4   4     1319.22     1280.51     22.48 o 
   2   4   4      261.49      313.25      9.64 o 
   4   4   4     1771.89     1804.87     29.44 o 
   6   4   4        0.54        2.72      3.20 o 
   8   4   4       32.79       45.96      5.39 o 
  10   4   4     1613.06     1570.02     35.96 o 
  12   4   4     2893.45     2889.96     50.65 o 
  14   4   4     3320.27     3332.14     57.55 o 
  16   4   4      520.72      534.85     17.47 o 
  18   4   4      467.83      493.27     19.45 o 
  20   4   4      130.31      116.22     10.58 o 
  22   4   4      562.23      586.44     23.10 o 
  24   4   4      162.86      158.53     12.34 o 
  26   4   4      329.57      353.76     32.57 o 
  28   4   4        6.71       12.21      8.76 o 
  30   4   4        2.13        6.00     10.88 o 
  32   4   4      123.19      149.16     20.87 o 
  34   4   4       24.00       20.01     14.83 o 
 -39   5   4       70.14       92.18     19.45 o 
 -37   5   4       12.53       11.86     13.86 o 
 -35   5   4        5.63       14.23     14.72 o 
 -33   5   4       60.45       63.08     20.26 o 
 -31   5   4       32.33       23.69      9.63 o 
 -29   5   4       43.05       52.75      9.12 o 
 -27   5   4        1.18       -5.39      5.39 o 
 -25   5   4      143.96      163.78     12.26 o 
 -23   5   4       55.54       42.63      7.79 o 
 -21   5   4      255.77      269.56     14.01 o 
 -19   5   4      247.93      249.16     13.57 o 
 -17   5   4       21.74       22.61      5.37 o 
 -15   5   4       55.43       48.95      5.90 o 
 -13   5   4      174.60      206.52      8.43 o 
 -11   5   4      151.36      168.36      6.75 o 
  -9   5   4      500.46      523.71     12.12 o 
  -7   5   4        0.02        7.45      3.68 o 
  -5   5   4       52.64       53.58      6.00 o 
  -3   5   4      406.43      433.45     13.73 o 
  -1   5   4      281.02      326.50     11.94 o 
   1   5   4      250.46      251.01     10.93 o 
   3   5   4     1532.54     1479.36     43.65 o 
   5   5   4       12.82       27.25      5.32 o 
   7   5   4       49.13       48.98      9.08 o 
   9   5   4      135.16      124.88     10.74 o 
  11   5   4       21.26       28.28      7.01 o 
  13   5   4       22.94       34.99     12.87 o 
  15   5   4        2.80        7.90      6.21 o 
  17   5   4      122.87      115.32     12.07 o 
  19   5   4      111.06       86.81     11.40 o 
  21   5   4       17.01        3.88      7.17 o 
  23   5   4       64.41       65.80     15.24 o 
  25   5   4      308.83      293.47     20.13 o 
  27   5   4       18.98        9.25     21.67 o 
  29   5   4       21.29        3.12     25.61 o 
  31   5   4       14.16        2.35     12.58 o 
  33   5   4      103.37       78.35     21.38 o 
 -36   6   4       42.97       47.85     27.91 o 
 -34   6   4       80.05       99.73     20.65 o 
 -32   6   4        3.92       -9.05     10.65 o 
 -30   6   4       17.23       36.54     13.26 o 
 -28   6   4        8.42        7.55      7.17 o 
 -26   6   4      147.65      154.07     12.79 o 
 -24   6   4       59.54       61.20      8.77 o 
 -22   6   4        4.58       -5.13      5.28 o 
 -20   6   4       46.64       72.47      8.82 o 
 -18   6   4       38.07       37.44      9.31 o 
 -16   6   4      111.31      103.03     11.36 o 
 -14   6   4      599.89      633.65     23.62 o 
 -12   6   4       51.69       48.26      8.45 o 
 -10   6   4      592.16      600.04     23.99 o 
  -8   6   4      735.12      753.01     24.61 o 
  -6   6   4      121.32       94.28      9.99 o 
  -4   6   4       12.25       17.78      6.34 o 
  -2   6   4      181.77      178.84     12.97 o 
   0   6   4        3.37       -1.52      6.14 o 
   2   6   4      428.98      418.90     14.94 o 
   4   6   4       98.34      117.33      9.03 o 
   6   6   4        0.37       -0.45      4.82 o 
   8   6   4       12.65        1.37      5.76 o 
  10   6   4      394.11      406.14     28.07 o 
  12   6   4      928.26      982.81     29.81 o 
  14   6   4      306.85      306.32     17.45 o 
  16   6   4       39.90       38.50      9.19 o 
  18   6   4       62.53       35.33      9.64 o 
  20   6   4      102.81      122.82     13.68 o 
  22   6   4      135.16      160.01     15.60 o 
  24   6   4      192.99      212.69     18.13 o 
  26   6   4       41.59       49.30     12.10 o 
  28   6   4      207.47      269.76     26.62 o 
  30   6   4        0.01        0.21     14.79 o 
 -33   7   4        3.76        3.52     22.04 o 
 -31   7   4        0.01       11.09     22.33 o 
 -29   7   4       41.74       22.08     22.75 o 
 -27   7   4       52.73       65.96     15.25 o 
 -25   7   4       13.19       17.43      9.16 o 
 -23   7   4        0.05       -6.74      7.49 o 
 -21   7   4        0.10       -0.03      7.59 o 
 -19   7   4        0.80       15.26      7.92 o 
 -17   7   4       94.83      112.24     20.35 o 
 -15   7   4       50.99       59.85     10.66 o 
 -13   7   4      166.26      166.74     14.92 o 
 -11   7   4      156.26      179.29     15.40 o 
  -9   7   4      298.06      321.20     23.16 o 
  -7   7   4        2.96       -3.95      5.95 o 
  -5   7   4        5.43        6.58      7.79 o 
  -3   7   4       11.74       12.33      6.99 o 
  -1   7   4      327.14      328.24     25.45 o 
   1   7   4        1.04        4.61      6.21 o 
   3   7   4       36.77       27.34      7.67 o 
   5   7   4       54.74       53.80      9.18 o 
   7   7   4        7.66       28.29      9.91 o 
   9   7   4        5.07       14.14      8.94 o 
  11   7   4        0.08       -6.82      6.82 o 
  13   7   4        3.18       -6.87      6.87 o 
  15   7   4      139.02      142.52     14.38 o 
  17   7   4      173.99      155.14     15.49 o 
  19   7   4       21.59       26.43     11.61 o 
  21   7   4       99.34      105.16     14.24 o 
  23   7   4       36.93       44.34     11.90 o 
  25   7   4        3.65       -1.74     11.30 o 
 -28   8   4        4.55       -3.06     20.71 o 
 -26   8   4       51.16       35.58     21.91 o 
 -24   8   4        9.96       -4.41     31.15 o 
 -22   8   4       40.45       15.00      9.96 o 
 -20   8   4        5.52       -0.53      8.03 o 
 -18   8   4        8.76        6.11      8.57 o 
 -16   8   4       21.17       15.91      8.91 o 
 -14   8   4       28.41       11.78      8.08 o 
 -12   8   4        5.72       -0.58      7.27 o 
 -10   8   4        0.16        3.59      6.94 o 
  -8   8   4      140.41      140.59     20.01 o 
  -6   8   4        7.94       -9.57      9.61 o 
  -4   8   4       37.82       35.35      9.00 o 
  -2   8   4       74.20       52.15     10.12 o 
   0   8   4        0.02        0.38      6.89 o 
   2   8   4       38.28       20.59     10.49 o 
   4   8   4       18.37        8.26      8.85 o 
   6   8   4       43.16       28.00     13.41 o 
   8   8   4        0.04       -3.03      8.13 o 
  10   8   4       33.69       17.50     10.20 o 
  12   8   4        4.82       -0.32      9.30 o 
  14   8   4       15.47       12.35     11.21 o 
  16   8   4        0.02        1.16      9.74 o 
  18   8   4        2.18       -4.25     10.37 o 
  20   8   4       37.52       48.68     14.71 o 
 -21   9   4        3.51      -11.26     11.26 o 
 -19   9   4       13.43       31.80     11.44 o 
 -17   9   4        1.92       -8.34      8.34 o 
 -15   9   4       33.51       31.20     10.55 o 
 -13   9   4       25.47       30.31     10.28 o 
 -11   9   4       17.39       36.40     10.57 o 
  -9   9   4       79.85       84.14     20.64 o 
  -7   9   4        1.06        2.90      8.94 o 
  -5   9   4       38.80       11.89      8.70 o 
  -3   9   4       96.00       59.36     11.19 o 
  -1   9   4        9.19       -0.37      7.98 o 
   1   9   4        5.01       10.98      8.35 o 
   3   9   4        0.04        9.94      9.66 o 
   5   9   4        4.56        7.42      9.82 o 
   7   9   4       11.41       -3.49      9.21 o 
   9   9   4        2.59        4.61     11.13 o 
  11   9   4        0.78      -11.29     16.21 o 
  13   9   4        1.87      -10.30     10.30 o 
  -4  10   4       48.30       30.38     13.14 o 
  -2  10   4       46.59       24.55     12.69 o 
 -45   1   5       68.15      101.29     27.22 o 
 -43   1   5        1.29       -3.59      9.19 o 
 -41   1   5       48.42       71.87     12.53 o 
 -39   1   5        0.37       11.80      7.49 o 
 -37   1   5        0.22        1.98      6.80 o 
 -35   1   5      130.55      109.26     10.79 o 
 -33   1   5      303.05      276.45     15.15 o 
 -31   1   5     1207.85     1113.02     27.64 o 
 -29   1   5      141.68      181.79     11.98 o 
 -27   1   5      304.74      304.89     15.24 o 
 -25   1   5      162.61      154.31     12.02 o 
 -23   1   5      518.87      512.38     18.25 o 
 -21   1   5      102.54      109.22      8.70 o 
 -19   1   5      178.77      175.40      6.75 o 
 -17   1   5     5312.30     5171.37    109.73 o 
 -15   1   5     5996.35     5790.13     85.21 o 
 -13   1   5      306.84      296.20     10.33 o 
 -11   1   5     1146.25     1185.30     21.04 o 
  -9   1   5     4020.31     4483.90     46.93 o 
  -7   1   5     1933.01     1875.73     23.94 o 
  -5   1   5      810.70      796.92     21.95 o 
  -3   1   5     1181.70     1223.08     23.61 o 
  -1   1   5     1359.14     1336.17     22.67 o 
   1   1   5       77.87      168.53      6.58 o 
   3   1   5    14254.82    14134.60    179.69 o 
   5   1   5     9429.31     9258.15    119.84 o 
   7   1   5      319.47      199.94     13.17 o 
   9   1   5     1352.80     1179.05     17.02 o 
  11   1   5     2502.90     2550.63     34.64 o 
  13   1   5      763.51      718.43     17.91 o 
  15   1   5      236.69      236.87     11.28 o 
  17   1   5      381.67      356.54     14.03 o 
  19   1   5      773.21      795.30     19.04 o 
  21   1   5      272.02      265.00     11.28 o 
  23   1   5        2.32        6.44      4.44 o 
  25   1   5       82.46       82.26      7.46 o 
  27   1   5        9.23        0.99      4.93 o 
  29   1   5      176.00      178.07     10.94 o 
  31   1   5        0.04       -5.78      5.83 o 
  33   1   5      162.63      137.16     11.62 o 
  35   1   5      262.53      318.53     19.72 o 
  37   1   5        6.86       -7.01     12.18 o 
 -44   2   5       63.81       66.40     13.24 o 
 -42   2   5       24.10       14.86      9.99 o 
 -40   2   5        2.79       10.38      8.73 o 
 -38   2   5       12.00       -4.60      6.27 o 
 -36   2   5      157.69      160.26     13.37 o 
 -34   2   5       58.80       54.80      7.72 o 
 -32   2   5      340.68      308.35     20.57 o 
 -30   2   5       95.94       59.07      7.94 o 
 -28   2   5      124.09      168.64     11.57 o 
 -26   2   5     1892.38     1754.90     35.97 o 
 -24   2   5      826.00      803.17     18.72 o 
 -22   2   5     1682.33     1544.58     28.01 o 
 -20   2   5     3935.70     3825.80     56.03 o 
 -18   2   5       75.71       61.79      5.22 o 
 -16   2   5     1187.88     1344.04     21.48 o 
 -14   2   5      505.64      503.02     11.57 o 
 -12   2   5       59.19       53.84      3.82 o 
 -10   2   5      574.49      588.99     12.06 o 
  -8   2   5     2125.03     2336.93     30.64 o 
  -6   2   5      716.79      801.14     11.87 o 
  -4   2   5      626.54      665.74     11.04 o 
  -2   2   5     2747.10     2919.45     34.10 o 
   0   2   5     1940.32     1846.90     22.88 o 
   2   2   5      107.15       85.04      4.50 o 
   4   2   5     1517.22     1638.26     21.02 o 
   6   2   5     1034.29      759.55     13.26 o 
   8   2   5     3768.45     3832.67     60.36 o 
  10   2   5     7072.49     6605.60    242.74 o 
  12   2   5       48.59       54.78      5.59 o 
  14   2   5     4224.37     3845.98     61.84 o 
  16   2   5     1125.58     1116.85     22.06 o 
  18   2   5        6.00        1.85      4.19 o 
  20   2   5      531.54      541.65     17.51 o 
  22   2   5       91.74       99.75      9.56 o 
  24   2   5      269.34      291.16     12.71 o 
  26   2   5      327.04      319.68     13.76 o 
  28   2   5        0.09       -4.92      4.92 o 
  30   2   5        0.70        1.26      5.87 o 
  32   2   5        5.80        4.26      6.92 o 
  34   2   5      236.30      295.40     22.04 o 
  36   2   5       71.20       76.49     16.38 o 
 -43   3   5       14.19       -1.22     13.38 o 
 -41   3   5       75.59       77.45     13.78 o 
 -39   3   5       68.54       57.98     11.96 o 
 -37   3   5      282.42      305.81     17.56 o 
 -35   3   5       26.95       17.96      8.60 o 
 -33   3   5        2.39        5.69      6.01 o 
 -31   3   5        0.28       -3.03      5.58 o 
 -29   3   5      111.91       88.38      8.31 o 
 -27   3   5      160.70      127.90      9.26 o 
 -25   3   5      170.84      169.36      9.94 o 
 -23   3   5      104.57      105.85      7.85 o 
 -21   3   5      199.97      203.67     10.84 o 
 -19   3   5       15.66       15.66      3.83 o 
 -17   3   5        2.58       -0.62      2.79 o 
 -15   3   5       13.11       16.61      3.39 o 
 -13   3   5       27.77       42.46      4.48 o 
 -11   3   5      234.33      230.25     13.82 o 
  -9   3   5     2143.58     2153.16     41.04 o 
  -7   3   5      668.51      740.59     14.74 o 
  -5   3   5     1210.29     1243.97     17.55 o 
  -3   3   5        1.56        5.57      2.73 o 
  -1   3   5     4167.95     4526.20     51.95 o 
   1   3   5      565.19      619.99     10.61 o 
   3   3   5      493.86      492.13      9.23 o 
   5   3   5       47.65       41.53      3.19 o 
   7   3   5       95.64      108.02      5.08 o 
  11   3   5       14.45        8.32      3.52 o 
  13   3   5       90.44       81.59      6.66 o 
  15   3   5       18.13       14.71      4.87 o 
  17   3   5       15.53       17.10      4.74 o 
  19   3   5        0.03       -1.11      4.06 o 
  21   3   5        1.79        4.17      6.62 o 
  23   3   5       17.89       11.91     10.42 o 
  25   3   5        4.20        0.43      7.17 o 
  27   3   5       10.83       11.17      7.84 o 
  29   3   5      377.85      392.53     19.18 o 
  31   3   5       15.87       11.36      9.06 o 
  33   3   5        3.14        3.12      8.84 o 
  35   3   5       38.75       25.29     11.05 o 
 -42   4   5       55.12       26.44     17.16 o 
 -40   4   5       14.32      -11.45     11.45 o 
 -38   4   5        4.23       -0.71     12.56 o 
 -36   4   5       19.48       23.89     12.87 o 
 -34   4   5      107.42      115.94     18.01 o 
 -32   4   5       69.71       70.91      8.54 o 
 -30   4   5        9.06       22.25      6.26 o 
 -28   4   5        2.22        0.38      4.94 o 
 -26   4   5      304.25      313.70     13.54 o 
 -24   4   5     1009.33      908.84     21.15 o 
 -22   4   5      610.26      620.29     16.63 o 
 -20   4   5      123.38      119.51      8.08 o 
 -18   4   5      257.63      270.94     10.42 o 
 -16   4   5        1.70        1.78      3.31 o 
 -14   4   5      413.05      462.62     12.38 o 
 -12   4   5      553.42      584.63     15.25 o 
 -10   4   5      471.18      560.16     12.21 o 
  -8   4   5       21.75        9.96      4.00 o 
  -6   4   5      101.42      106.23      6.62 o 
  -4   4   5      135.56      128.01      6.29 o 
  -2   4   5      561.50      541.76     12.29 o 
   0   4   5     1269.25     1329.04     22.59 o 
   2   4   5      346.54      326.29     11.56 o 
   4   4   5       28.55       38.43      6.01 o 
   6   4   5      404.94      391.01     12.68 o 
   8   4   5     1679.38     1646.60     32.33 o 
  10   4   5      223.13      250.46     11.86 o 
  12   4   5     1692.68     1615.96     33.10 o 
  14   4   5      192.67      210.94     12.00 o 
  16   4   5      272.47      232.75     12.99 o 
  18   4   5      221.14      257.22     14.02 o 
  20   4   5      192.46      193.74     12.79 o 
  22   4   5      174.60      186.61     13.07 o 
  24   4   5       63.46       64.45     10.85 o 
  26   4   5      126.90      135.29     14.70 o 
  28   4   5        1.59       -5.46      7.96 o 
  30   4   5      207.33      218.94     19.06 o 
  32   4   5        5.85        3.07     12.20 o 
 -39   5   5       14.97      -12.44     12.44 o 
 -37   5   5        1.90        5.60     12.65 o 
 -35   5   5       23.72       52.14     15.03 o 
 -33   5   5        0.19       -2.33      7.03 o 
 -31   5   5       93.90      109.95     11.72 o 
 -29   5   5      121.83      142.24     14.68 o 
 -27   5   5        0.61       -2.28      5.66 o 
 -25   5   5      221.32      217.87     13.79 o 
 -23   5   5       84.91       91.93      9.37 o 
 -21   5   5      304.10      325.02     14.43 o 
 -19   5   5      163.05      170.13     11.33 o 
 -17   5   5      472.63      479.29     14.02 o 
 -15   5   5      305.82      311.37     11.23 o 
 -13   5   5        2.90       -4.12      4.12 o 
 -11   5   5      932.88      933.83     19.36 o 
  -9   5   5      321.93      339.77     12.55 o 
  -7   5   5       44.65       45.64      6.87 o 
  -5   5   5       55.99       44.42      6.62 o 
  -3   5   5      455.58      474.85     23.78 o 
  -1   5   5      250.64      264.32     11.23 o 
   1   5   5      784.07      798.40     19.74 o 
   3   5   5      532.92      535.73     15.69 o 
   5   5   5      798.68      789.68     19.73 o 
   7   5   5      126.63      146.84     19.72 o 
   9   5   5      582.27      561.24     19.92 o 
  11   5   5      934.09      988.07     28.35 o 
  13   5   5       26.80       30.11      7.60 o 
  15   5   5       19.02       23.10      9.08 o 
  17   5   5      180.26      176.22     14.54 o 
  19   5   5      201.56      199.89     18.68 o 
  21   5   5        5.38        6.51      7.27 o 
  23   5   5        0.17       -6.98      6.98 o 
  25   5   5      232.71      301.83     25.79 o 
  27   5   5       56.99       58.18     15.03 o 
  29   5   5       59.92       47.45     15.01 o 
  31   5   5       30.31       23.81     14.27 o 
 -36   6   5       99.74      133.75     21.38 o 
 -34   6   5       44.36       41.56     20.71 o 
 -32   6   5        0.10       -8.24      8.24 o 
 -30   6   5        0.21        6.85      7.74 o 
 -28   6   5       75.42       65.26     11.08 o 
 -26   6   5       78.77       70.38      9.71 o 
 -24   6   5      175.96      141.24     12.00 o 
 -22   6   5        3.16        3.47      5.86 o 
 -20   6   5      321.85      296.62     19.14 o 
 -18   6   5      136.84      144.53     13.77 o 
 -16   6   5       56.90       59.62      9.49 o 
 -14   6   5       36.51       26.20      8.00 o 
 -12   6   5        0.20       -2.99      7.32 o 
 -10   6   5      172.13      165.30     13.19 o 
  -8   6   5        4.85       11.75      6.24 o 
  -6   6   5      163.41      157.57     12.54 o 
  -4   6   5        4.10        0.12      4.33 o 
  -2   6   5        2.41        6.94      4.84 o 
   0   6   5      199.58      173.58     10.77 o 
   2   6   5        3.87       -2.51      5.39 o 
   4   6   5      221.98      250.84     12.09 o 
   6   6   5       23.96       16.99      6.52 o 
   8   6   5      169.95      174.52     13.37 o 
  10   6   5       19.22       10.54      9.00 o 
  12   6   5       23.35       23.31      8.03 o 
  14   6   5      113.75      103.54     11.87 o 
  16   6   5      170.37      149.08     14.07 o 
  18   6   5      115.86       86.17     22.23 o 
  20   6   5       49.68       51.42     10.49 o 
  22   6   5        7.25        2.55      8.12 o 
  24   6   5        4.21       -4.54      8.76 o 
  26   6   5       34.12       48.06     17.69 o 
  28   6   5       40.87       42.52     23.70 o 
 -33   7   5       14.69       -4.16     22.54 o 
 -31   7   5       17.37      -16.90     19.88 o 
 -29   7   5       22.30       12.08      9.95 o 
 -27   7   5        4.03       -5.36      7.86 o 
 -25   7   5        8.42       10.46     13.14 o 
 -23   7   5       38.62       30.00     10.79 o 
 -21   7   5        1.18       -2.26      7.58 o 
 -19   7   5      189.24      175.00     16.19 o 
 -17   7   5       31.95       29.48      9.09 o 
 -15   7   5       25.55       17.90      8.16 o 
 -13   7   5       92.06       85.44     11.14 o 
 -11   7   5        2.18        4.42      8.49 o 
  -9   7   5        5.96       -2.34      6.06 o 
  -7   7   5       48.34       36.83      8.41 o 
  -5   7   5      233.24      239.28     16.29 o 
  -3   7   5       10.22       11.25      9.33 o 
  -1   7   5       30.84       27.95      9.82 o 
   1   7   5      101.97       78.68     10.03 o 
   3   7   5       47.60       34.02     10.10 o 
   5   7   5        2.09        1.39      7.21 o 
   7   7   5      107.24      121.20     15.37 o 
   9   7   5       22.08       35.36      9.24 o 
  11   7   5      117.44      127.70     13.10 o 
  13   7   5      117.28      142.84     24.50 o 
  15   7   5       13.54        0.74      7.81 o 
  17   7   5       31.91       28.23      9.54 o 
  19   7   5       34.96       34.28     10.51 o 
  21   7   5        0.36       -7.79      7.79 o 
  23   7   5       77.74      120.36     15.19 o 
 -28   8   5       50.30       32.88     24.01 o 
 -26   8   5       18.47       18.74     10.81 o 
 -24   8   5        1.06       -2.15      8.80 o 
 -22   8   5        4.83       -6.43      7.86 o 
 -20   8   5       89.72      110.32     14.77 o 
 -18   8   5      275.26      281.84     20.52 o 
 -16   8   5        8.05       14.25      8.82 o 
 -14   8   5        0.63        2.31      7.68 o 
 -12   8   5       62.66       47.25     10.38 o 
 -10   8   5        0.00       -5.63      7.04 o 
  -8   8   5        0.06       -6.34      6.34 o 
  -6   8   5        4.37       -0.11      6.75 o 
  -4   8   5       33.29       26.34      8.71 o 
  -2   8   5       11.34       10.35      7.46 o 
   0   8   5        9.29       -0.18      6.38 o 
   2   8   5        6.60       16.28      9.84 o 
   4   8   5        0.99       -7.14     11.31 o 
   6   8   5      211.89      211.90     41.57 o 
   8   8   5      126.21      126.29     16.88 o 
  10   8   5        0.19       10.81      9.92 o 
  12   8   5       45.04       25.38     13.49 o 
  14   8   5       64.57       68.10     15.04 o 
  16   8   5       45.66       62.16     14.87 o 
  18   8   5       13.10       14.63     12.47 o 
 -21   9   5        2.02       -2.77      9.69 o 
 -19   9   5        0.15       -3.23      8.81 o 
 -17   9   5        6.74       -7.89      7.89 o 
 -15   9   5        4.72       -3.27     10.46 o 
 -13   9   5       10.40        6.37      8.82 o 
 -11   9   5        1.54       -1.31      8.29 o 
  -9   9   5        0.97       -3.54     12.04 o 
  -7   9   5       14.59        1.87      7.66 o 
  -5   9   5        0.11        2.66      7.91 o 
  -3   9   5        2.08        4.61      7.95 o 
  -1   9   5       11.36       16.03     13.26 o 
   1   9   5       15.69       18.83     13.88 o 
   3   9   5        3.04       11.67     15.64 o 
   5   9   5        2.74       -4.30     16.77 o 
   7   9   5        6.91       15.43     11.52 o 
   9   9   5        0.06        0.33      9.73 o 
  11   9   5        0.01      -11.38     14.58 o 
 -46   0   6       99.48       81.99     24.55 o 
 -44   0   6      225.34      240.45     25.27 o 
 -42   0   6       14.68       20.25     16.18 o 
 -40   0   6       74.72       96.72     16.73 o 
 -38   0   6      260.12      285.21     25.48 o 
 -36   0   6     1153.91     1131.90     42.41 o 
 -34   0   6      480.17      391.79     23.94 o 
 -32   0   6      322.09      365.48     22.09 o 
 -30   0   6      159.96      167.10     22.20 o 
 -28   0   6      598.01      575.56     26.10 o 
 -26   0   6     2224.87     2231.07     60.75 o 
 -24   0   6     4271.29     4095.42     96.88 o 
 -22   0   6      526.99      559.92     33.60 o 
 -20   0   6      228.47      204.74     18.29 o 
 -18   0   6      404.58      357.45     22.31 o 
 -14   0   6     1900.99     1787.99     60.12 o 
 -12   0   6      226.79      313.24     12.59 o 
 -10   0   6     1998.40     2243.01     42.50 o 
  -8   0   6      355.05      303.68     10.91 o 
  -6   0   6    65019.93    67915.42   1820.71 o 
  -4   0   6     3728.29     3444.69     60.52 o 
  -2   0   6     6786.37     6462.32     94.87 o 
   0   0   6     1442.26     1390.02     27.19 o 
   2   0   6     1809.34     1690.60     32.31 o 
   4   0   6      717.13      699.37     16.20 o 
   6   0   6      118.61      180.26     14.20 o 
   8   0   6     1097.78      873.55     27.43 o 
  10   0   6     1923.12     2196.83     44.68 o 
  12   0   6     2378.10     2493.60     62.23 o 
  14   0   6      230.75      288.53     17.05 o 
  16   0   6     1333.92     1201.56     30.71 o 
  18   0   6      611.23      592.24     20.96 o 
  20   0   6     2786.67     2589.80     55.62 o 
  22   0   6       90.48      110.45     12.76 o 
  24   0   6      619.25      647.27     23.81 o 
  26   0   6      393.22      467.44     21.03 o 
  28   0   6      188.45      184.40     15.98 o 
  30   0   6      413.54      488.51     26.46 o 
  32   0   6       80.74       85.21     12.92 o 
  34   0   6      175.10      171.49     17.17 o 
 -45   1   6       23.39       24.28     15.60 o 
 -43   1   6        8.41       12.04      8.80 o 
 -41   1   6        7.57       21.15      8.78 o 
 -39   1   6        3.80        9.99      7.46 o 
 -37   1   6       58.86       60.93      9.37 o 
 -35   1   6      284.99      303.69     16.97 o 
 -33   1   6       80.35       73.07      9.25 o 
 -31   1   6      582.44      497.17     17.83 o 
 -29   1   6      496.60      530.67     20.70 o 
 -27   1   6      272.80      254.38     15.94 o 
 -25   1   6       23.68       13.77      6.24 o 
 -23   1   6       13.80       19.39     12.42 o 
 -21   1   6      376.41      386.48     14.67 o 
 -19   1   6       82.50       80.56      5.23 o 
 -17   1   6       50.22       59.69      5.64 o 
 -15   1   6      411.44      516.97     14.41 o 
 -13   1   6      798.74      822.25     14.14 o 
 -11   1   6      731.62      764.82     10.88 o 
  -9   1   6       25.40        3.41      1.55 o 
  -7   1   6      298.90      483.66     13.66 o 
  -5   1   6     6255.11     6787.93     89.83 o 
  -3   1   6        2.96        2.58      3.22 o 
  -1   1   6     3505.49     3656.31     49.83 o 
   1   1   6     2752.12     2550.61     46.07 o 
   3   1   6        1.23        1.08      1.59 o 
   5   1   6     4134.05     4176.09     52.29 o 
   7   1   6      182.21      156.12      5.95 o 
   9   1   6        5.38       -0.63      2.17 o 
  11   1   6      117.13       91.54     11.63 o 
  13   1   6      222.32      205.81     10.81 o 
  15   1   6       13.43       16.91      5.73 o 
  17   1   6      149.17      175.75      9.85 o 
  19   1   6      159.62      121.16     10.60 o 
  21   1   6       76.24       78.07      7.06 o 
  23   1   6       99.34      110.13      8.14 o 
  25   1   6      159.53      137.14      9.35 o 
  27   1   6        4.83        3.12      4.97 o 
  29   1   6       22.51       19.83      5.99 o 
  31   1   6      386.31      426.95     16.20 o 
  33   1   6       37.77       30.29      8.00 o 
  35   1   6      130.34      130.77     14.20 o 
 -44   2   6       65.92       79.19     14.47 o 
 -42   2   6        7.11        8.03      9.64 o 
 -40   2   6       17.14       12.49      8.90 o 
 -38   2   6      374.74      384.26     19.39 o 
 -36   2   6       16.05       11.78     14.41 o 
 -34   2   6      136.48      130.35     11.70 o 
 -32   2   6      717.92      616.23     20.78 o 
 -30   2   6       35.69       30.57      6.96 o 
 -28   2   6        1.08       -5.88      6.67 o 
 -26   2   6     1170.19     1207.06     26.94 o 
 -24   2   6      793.27      779.97     18.65 o 
 -22   2   6       24.69       29.15      5.33 o 
 -20   2   6       26.60       28.50      5.35 o 
 -18   2   6     1491.89     1498.49     23.99 o 
 -16   2   6     1035.71     1033.10     17.88 o 
 -14   2   6     1283.45     1187.05     23.77 o 
 -12   2   6     1266.72     1362.34     27.73 o 
 -10   2   6     5874.27     6425.02     71.82 o 
  -8   2   6     2210.74     2295.66     30.58 o 
  -6   2   6     3405.94     3461.90     43.95 o 
  -4   2   6    10898.20    10895.00    118.22 o 
  -2   2   6      212.36      257.25      6.14 o 
   0   2   6      420.03      411.32      7.78 o 
   2   2   6      210.74      260.45      6.11 o 
   4   2   6      106.39      113.52      4.27 o 
   6   2   6       13.49       27.12      3.58 o 
   8   2   6        2.67        2.09      1.85 o 
  12   2   6       58.04       57.08     15.90 o 
  14   2   6      721.44      699.69     19.12 o 
  16   2   6        0.41        5.41      4.77 o 
  18   2   6       87.80       79.84      8.66 o 
  20   2   6      218.17      221.59     13.03 o 
  22   2   6      318.54      309.12     15.25 o 
  24   2   6        8.33        1.61      4.73 o 
  26   2   6        0.07       -5.11      5.11 o 
  28   2   6       29.48       34.51      6.77 o 
  30   2   6        6.23       10.20      9.03 o 
  32   2   6       56.62       35.38      9.16 o 
  34   2   6       19.06       27.82     10.77 o 
 -43   3   6       27.56        4.00     10.51 o 
 -41   3   6        3.17        4.01      8.91 o 
 -39   3   6       62.86       79.03     11.06 o 
 -37   3   6      375.58      425.05     23.20 o 
 -35   3   6       52.39       33.55      8.33 o 
 -33   3   6        2.33        4.15      6.88 o 
 -31   3   6      253.17      230.98     14.42 o 
 -29   3   6     2395.92     2296.02     40.89 o 
 -27   3   6      224.61      252.31     12.15 o 
 -25   3   6      172.31      173.83     10.21 o 
 -23   3   6        2.62        6.21      4.32 o 
 -21   3   6       84.15       68.90      6.70 o 
 -19   3   6       35.60       43.79      5.27 o 
 -17   3   6        5.39        6.74      3.55 o 
 -15   3   6       59.46       84.25      5.62 o 
 -13   3   6      914.76      897.29     28.31 o 
 -11   3   6     2403.22     2410.77     49.83 o 
  -9   3   6      126.36      186.51      7.13 o 
  -7   3   6      356.22      317.72      8.05 o 
  -5   3   6     1865.83     1886.60     26.71 o 
  -3   3   6     2573.34     2324.83     50.77 o 
  -1   3   6     3424.70     3197.65     38.42 o 
   1   3   6     2301.60     2281.07     28.84 o 
   3   3   6     1840.84     1748.98     25.01 o 
   5   3   6     2339.00     2300.27     35.11 o 
   7   3   6     1808.00     1757.81     32.73 o 
   9   3   6       26.73        4.39      3.24 o 
  11   3   6        0.87        0.09      3.74 o 
  13   3   6        1.19        5.26      4.09 o 
  15   3   6        3.61       10.00      4.49 o 
  17   3   6       48.27       25.87      5.29 o 
  19   3   6      383.99      344.05     17.47 o 
  21   3   6      165.28      131.89     12.98 o 
  23   3   6      223.80      235.39     30.17 o 
  25   3   6      240.03      221.70     16.92 o 
  27   3   6        1.35        2.49      6.75 o 
  29   3   6      331.96      399.41     20.79 o 
  31   3   6      142.62      145.00     13.77 o 
  33   3   6       68.25       67.84     18.44 o 
 -42   4   6        3.19       -4.28     17.98 o 
 -40   4   6        0.00      -12.12     12.12 o 
 -38   4   6       57.93       51.56     15.75 o 
 -36   4   6       46.32       44.78     11.30 o 
 -34   4   6       12.86       -0.04     10.31 o 
 -32   4   6      327.52      359.82     16.00 o 
 -30   4   6      610.31      571.09     19.74 o 
 -28   4   6      129.99      109.23     10.60 o 
 -26   4   6       13.23       10.71      5.30 o 
 -24   4   6       39.78       43.41      6.29 o 
 -22   4   6        1.76       -3.49      3.82 o 
 -20   4   6      224.72      227.62     10.86 o 
 -18   4   6     1739.14     1751.16     31.28 o 
 -16   4   6      683.36      708.10     16.88 o 
 -14   4   6       57.78       67.50      6.00 o 
  -6   4   6       75.45       95.67      8.80 o 
  -4   4   6        2.05       -0.34      2.42 o 
  -2   4   6       20.32       18.07      3.00 o 
   0   4   6     1692.15     1809.18     39.22 o 
   2   4   6      179.88      160.24      9.24 o 
   4   4   6      312.89      319.06     11.47 o 
   6   4   6      513.69      474.32     35.89 o 
   8   4   6        7.59        7.14      4.43 o 
  10   4   6      409.16      404.62     20.81 o 
  12   4   6      105.19       86.50      8.34 o 
  14   4   6      360.42      330.47     13.81 o 
  16   4   6      156.45      122.49     10.13 o 
  18   4   6       25.21       15.63      6.26 o 
  20   4   6       56.88       64.62     10.00 o 
  22   4   6       12.57       -0.90     12.14 o 
  24   4   6      242.29      237.45     19.52 o 
  26   4   6      519.52      480.69     24.07 o 
  28   4   6      157.04      103.69     14.38 o 
  30   4   6       55.31       67.20     13.68 o 
  32   4   6       32.96       34.36     21.27 o 
 -39   5   6       67.02       89.17     19.50 o 
 -37   5   6       52.48       61.22     25.12 o 
 -35   5   6       35.87       29.42      9.24 o 
 -33   5   6       46.21       40.24      9.33 o 
 -31   5   6       24.86       35.35      8.45 o 
 -29   5   6      199.86      183.99     13.74 o 
 -27   5   6       11.08        5.99      6.43 o 
 -25   5   6      118.93       84.22      9.54 o 
 -23   5   6      194.91      192.46     12.64 o 
 -21   5   6        1.81        1.13      4.40 o 
 -19   5   6      107.84      104.08      8.35 o 
 -17   5   6      261.83      280.23     11.65 o 
 -15   5   6      295.10      316.70     11.38 o 
 -13   5   6      268.03      265.69     10.41 o 
 -11   5   6        0.42        1.83      4.52 o 
  -9   5   6      164.44      164.80     10.52 o 
  -7   5   6        0.25       -0.19      4.04 o 
  -5   5   6       22.00       15.12      4.92 o 
  -3   5   6      687.82      691.54     18.48 o 
  -1   5   6        1.77        5.71      4.22 o 
   1   5   6       22.31       15.11      4.78 o 
   3   5   6      148.50      181.65      9.99 o 
   5   5   6        0.63       -4.55      4.55 o 
   7   5   6      105.62      108.08     10.39 o 
   9   5   6       48.07       35.16      9.87 o 
  11   5   6      130.34      102.86     10.65 o 
  13   5   6      151.72      150.87     12.88 o 
  15   5   6      135.10      139.30     16.08 o 
  17   5   6        5.37        1.56      8.21 o 
  19   5   6        0.54       -0.96      6.82 o 
  21   5   6       45.50       44.09     17.98 o 
  23   5   6       22.23       26.51     12.37 o 
  25   5   6       78.06       72.59     15.52 o 
  27   5   6       53.40       80.95     16.77 o 
  29   5   6        0.40      -16.43     16.43 o 
 -36   6   6        2.41       24.03     14.02 o 
 -34   6   6       12.99       20.11     10.27 o 
 -32   6   6      134.33      139.59     18.94 o 
 -30   6   6      145.25      170.59     14.44 o 
 -28   6   6        7.50       -4.40      6.32 o 
 -26   6   6       37.52       32.17      8.21 o 
 -24   6   6       96.62       97.52     12.43 o 
 -22   6   6        0.81       -1.54      6.98 o 
 -20   6   6       16.99        6.74      7.90 o 
 -18   6   6      230.79      248.40     17.25 o 
 -16   6   6      319.39      325.77     24.20 o 
 -14   6   6      608.44      651.16     24.02 o 
 -12   6   6      464.69      498.68     20.43 o 
 -10   6   6      235.60      218.28     15.16 o 
  -8   6   6      308.33      367.03     16.84 o 
  -6   6   6      200.64      218.27     11.92 o 
  -4   6   6       89.89       92.73      8.42 o 
  -2   6   6       11.03       13.25      5.42 o 
   0   6   6      187.11      195.55     11.46 o 
   2   6   6      915.71     1013.25     28.82 o 
   4   6   6       62.71       63.43      8.97 o 
   6   6   6       22.25       31.55      7.88 o 
   8   6   6      380.29      399.29     18.16 o 
  10   6   6       51.79       53.80      9.41 o 
  12   6   6       31.68       24.90      7.88 o 
  14   6   6        6.38        3.68      7.17 o 
  16   6   6       19.27       10.06      7.70 o 
  18   6   6        2.32        2.26      7.50 o 
  20   6   6        4.14       -7.05      7.05 o 
  22   6   6        8.09        4.28      8.91 o 
  24   6   6       14.93       -5.53     11.21 o 
  26   6   6      170.73      107.48     29.43 o 
 -33   7   6       59.70       63.20     27.90 o 
 -31   7   6        0.34        8.73      9.58 o 
 -29   7   6       18.82       11.22      9.88 o 
 -27   7   6       10.70       12.30      9.84 o 
 -25   7   6       47.29       45.55     11.22 o 
 -23   7   6      207.75      196.66     17.50 o 
 -21   7   6       20.75       19.18      8.97 o 
 -19   7   6      217.62      222.03     17.75 o 
 -17   7   6       29.20       33.98      9.57 o 
 -15   7   6      110.08       70.81     11.09 o 
 -13   7   6        4.41       10.58      7.44 o 
 -11   7   6       24.74       18.99      7.87 o 
  -9   7   6        2.24       -8.79      9.53 o 
  -7   7   6       26.60       29.67      9.30 o 
  -5   7   6       57.55       85.32     10.71 o 
  -3   7   6      185.15      207.66     15.12 o 
  -1   7   6       15.39       18.03      7.14 o 
   1   7   6      137.50      134.10     15.65 o 
   3   7   6       58.15       66.10     11.92 o 
   5   7   6       79.20       58.56     29.45 o 
   7   7   6       52.91       44.21      9.64 o 
   9   7   6       25.47       35.50      8.93 o 
  11   7   6        0.03       -1.77      6.62 o 
  13   7   6        2.43       -6.48      7.73 o 
  15   7   6       84.46       67.66     11.84 o 
  17   7   6       59.42       64.49     11.84 o 
  19   7   6        2.76        4.33     10.61 o 
  21   7   6        6.40        9.83     10.29 o 
  23   7   6       55.09       52.94     16.14 o 
 -28   8   6        0.43        4.76     10.03 o 
 -26   8   6        9.02       -1.91      9.54 o 
 -24   8   6       54.13       50.43     12.24 o 
 -22   8   6        6.89        3.31      9.30 o 
 -20   8   6        7.80        7.00      9.73 o 
 -18   8   6       14.38        4.82     12.67 o 
 -16   8   6        2.05        6.79      8.10 o 
 -14   8   6       13.41       21.99      9.28 o 
 -12   8   6       16.29       13.06      8.02 o 
 -10   8   6        4.66       -0.35      7.54 o 
  -8   8   6        0.19       -7.52      7.52 o 
  -6   8   6        3.26       -5.15      9.50 o 
  -4   8   6        6.62        5.01      7.18 o 
  -2   8   6       31.42       22.34     10.36 o 
   0   8   6        0.01       -7.60      7.60 o 
   2   8   6       71.26       51.73     28.44 o 
   4   8   6       24.64       16.15      9.80 o 
   6   8   6        0.90       -4.40      8.41 o 
   8   8   6       22.93       33.93     11.95 o 
  10   8   6        3.13       -9.68      9.68 o 
  12   8   6        2.08        7.31     10.22 o 
  14   8   6        0.00       -3.44      9.39 o 
  16   8   6       22.26        8.31     16.15 o 
 -21   9   6        1.81      -10.33     11.91 o 
 -19   9   6       39.22       42.88     11.93 o 
 -17   9   6        1.13       -7.48      8.65 o 
 -15   9   6        0.07        7.24      9.12 o 
 -13   9   6        0.61       -5.95      8.23 o 
 -11   9   6        3.37       -6.03      7.80 o 
  -9   9   6       25.98       32.41     10.34 o 
  -7   9   6        0.01       -7.24      7.24 o 
  -5   9   6       23.50       18.19      8.93 o 
  -3   9   6       42.71       17.15     11.13 o 
  -1   9   6        6.95       18.21     10.80 o 
   1   9   6        0.60       -5.88      9.36 o 
   3   9   6       26.10       38.83     13.19 o 
   5   9   6        1.68       -9.13      9.13 o 
   7   9   6       48.18       59.34     22.75 o 
   9   9   6       14.57       10.60     16.50 o 
 -45   1   7      132.36      135.72     14.77 o 
 -43   1   7        1.45       -1.37      8.35 o 
 -41   1   7      150.56      140.77     13.89 o 
 -39   1   7       99.78      121.33     12.36 o 
 -37   1   7       36.27       35.92      8.46 o 
 -35   1   7      192.17      178.88     13.37 o 
 -33   1   7       14.63       24.05      7.17 o 
 -31   1   7      245.93      260.28     15.22 o 
 -29   1   7        1.34       -4.23      5.48 o 
 -27   1   7     1558.10     1521.83     38.32 o 
 -25   1   7        5.78        4.61      6.98 o 
 -23   1   7     1664.43     1596.52     37.28 o 
 -21   1   7     1061.87      982.24     30.00 o 
 -19   1   7     1798.03     1794.63     33.84 o 
 -17   1   7      657.54      626.25     13.41 o 
 -15   1   7       19.11       43.67      3.03 o 
 -13   1   7      429.81      283.59      6.17 o 
 -11   1   7    15996.43    17657.87    176.74 o 
  -9   1   7     6401.11     7195.22     74.21 o 
  -7   1   7     2065.53     2655.75     33.69 o 
  -5   1   7     1081.39     1331.53     21.56 o 
  -3   1   7     1577.74     1669.87     25.75 o 
  -1   1   7     2655.53     2787.35     36.56 o 
   1   1   7     1124.14     1128.75     16.97 o 
   3   1   7      231.45      207.85      6.37 o 
   5   1   7      223.56      256.44      8.42 o 
   7   1   7       40.63       49.93      5.49 o 
   9   1   7      377.11      232.34     14.75 o 
  11   1   7      672.27      725.77     27.91 o 
  13   1   7     1030.35     1007.19     23.60 o 
  15   1   7      789.36      693.70     19.50 o 
  17   1   7       77.82      106.76      8.44 o 
  19   1   7      977.47      941.60     22.04 o 
  21   1   7     1721.07     1647.54     29.27 o 
  23   1   7      455.33      496.37     15.15 o 
  25   1   7       98.88      128.68      9.50 o 
  27   1   7        0.06       -4.60      4.60 o 
  29   1   7       11.71        4.51      6.07 o 
  31   1   7       77.50       86.81      9.55 o 
  33   1   7       74.18       94.46     10.77 o 
 -44   2   7      262.27      341.66     20.68 o 
 -42   2   7      147.04      178.57     14.99 o 
 -40   2   7       47.07       27.68     12.15 o 
 -38   2   7       25.51       52.90      9.61 o 
 -36   2   7       73.39       80.40     12.03 o 
 -34   2   7        2.64       -0.83      5.53 o 
 -32   2   7        2.67        5.54      5.91 o 
 -30   2   7      342.90      331.34     15.29 o 
 -28   2   7      249.78      249.46     13.86 o 
 -26   2   7      140.15      140.38      9.37 o 
 -24   2   7      159.39      187.00     10.23 o 
 -22   2   7      482.16      491.48     15.59 o 
 -20   2   7      784.41      783.61     25.41 o 
 -18   2   7     2670.21     2515.23     53.08 o 
 -16   2   7      314.45      137.95     11.80 o 
 -14   2   7     1335.29     1236.84     22.62 o 
 -12   2   7     2187.76     2053.09     26.21 o 
 -10   2   7     4831.40     4967.36     57.11 o 
  -8   2   7       79.64       47.53      2.75 o 
  -6   2   7     2219.91     2218.45     30.73 o 
  -4   2   7     7029.83     7471.83     90.29 o 
  -2   2   7      475.47      423.16      8.95 o 
   0   2   7       93.24       85.87      4.12 o 
   2   2   7     1011.29     1051.01     19.29 o 
   4   2   7        4.75        3.43      2.56 o 
   6   2   7      121.26      118.46      6.98 o 
   8   2   7      673.36      331.60     23.77 o 
  10   2   7      297.74       97.86      9.28 o 
  12   2   7      469.46      389.06     11.90 o 
  14   2   7      858.80      757.68     20.09 o 
  16   2   7     1033.73      984.78     28.10 o 
  18   2   7        6.58       -1.36      5.12 o 
  20   2   7     1169.63     1141.29     28.25 o 
  22   2   7      332.13      331.17     15.15 o 
  24   2   7        2.95        3.62      5.02 o 
  26   2   7      492.17      500.50     16.10 o 
  28   2   7      173.37      188.28     13.17 o 
  30   2   7       59.03       58.90     10.67 o 
  32   2   7        2.70        0.90      7.31 o 
 -43   3   7       29.32       44.27     12.33 o 
 -41   3   7       23.04       37.71      9.89 o 
 -39   3   7       20.48       -0.55      8.51 o 
 -37   3   7       26.78       19.86      7.68 o 
 -35   3   7       60.11       44.32      8.74 o 
 -33   3   7      125.82      115.18     11.25 o 
 -31   3   7      122.59      133.78     11.46 o 
 -29   3   7        5.49        5.26      5.35 o 
 -27   3   7       80.05      108.27      9.51 o 
 -25   3   7      177.06      173.31     10.31 o 
 -23   3   7       40.35       45.61      6.37 o 
 -21   3   7     1159.45     1178.16     24.07 o 
 -19   3   7        9.71       10.06      4.21 o 
 -17   3   7      876.68      889.26     24.69 o 
 -13   3   7      302.92      397.55     33.54 o 
 -11   3   7      269.55      320.65      9.88 o 
  -9   3   7       70.54       85.58      8.40 o 
  -7   3   7      143.40      116.40      5.29 o 
  -5   3   7     1648.84     1840.43     26.38 o 
  -3   3   7       24.55       22.03      3.15 o 
  -1   3   7      356.34      376.89     10.39 o 
   1   3   7      152.87      174.95      7.63 o 
   3   3   7       63.32       74.04      5.33 o 
   5   3   7       32.62       43.59      4.71 o 
   7   3   7       39.33       47.72      5.16 o 
   9   3   7       28.72       16.60      4.21 o 
  11   3   7        3.90        6.72      3.97 o 
  13   3   7        2.13       12.99      4.56 o 
  15   3   7      757.89      627.23     25.00 o 
  17   3   7       46.77       41.06      8.67 o 
  19   3   7        7.37        3.42      6.53 o 
  21   3   7       14.37       13.91      7.80 o 
  23   3   7       74.38       86.30     11.81 o 
  25   3   7       51.08       39.13     10.07 o 
  27   3   7       26.42       18.87      7.98 o 
  29   3   7       15.41        9.88      7.75 o 
  31   3   7        3.84       -5.93      7.27 o 
 -42   4   7      352.71      391.21     33.23 o 
 -40   4   7        3.00        7.35     13.32 o 
 -38   4   7        4.42       -2.13      8.86 o 
 -36   4   7       13.20        9.02      7.29 o 
 -34   4   7        0.03        3.17      5.77 o 
 -32   4   7       92.30       84.17     10.07 o 
 -30   4   7        7.01       11.23      5.75 o 
 -28   4   7       24.49       29.18      8.53 o 
 -26   4   7     1041.20     1102.49     24.85 o 
 -24   4   7       98.63      101.93      8.61 o 
 -22   4   7       32.70       23.40      5.46 o 
 -20   4   7      339.07      339.93     12.33 o 
 -18   4   7      706.44      670.97     31.38 o 
 -16   4   7      458.93      460.22     13.63 o 
 -14   4   7      189.25      169.33     17.02 o 
 -10   4   7      242.66      255.84     21.94 o 
  -8   4   7       58.77       47.32      5.69 o 
  -6   4   7      252.65      281.11      9.28 o 
  -4   4   7     2120.95     2212.14     39.33 o 
  -2   4   7     1906.57     1882.34     30.30 o 
   0   4   7     1158.15     1209.44     22.33 o 
   2   4   7       62.24       76.16      6.86 o 
   4   4   7       37.12       21.93      5.04 o 
   6   4   7       20.32       11.96      5.69 o 
   8   4   7        7.37        3.21      4.36 o 
  10   4   7      122.01      142.82      9.98 o 
  12   4   7      148.91      128.71      9.86 o 
  14   4   7      605.58      528.71     17.82 o 
  16   4   7        4.65        8.49      5.77 o 
  18   4   7      354.58      403.39     19.29 o 
  20   4   7       75.32      100.73     12.64 o 
  22   4   7       89.57       91.46     12.42 o 
  24   4   7       51.77       48.79     10.46 o 
  26   4   7       16.39       13.57      9.43 o 
  28   4   7      275.82      258.86     20.55 o 
  30   4   7       24.39       16.59     10.01 o 
 -39   5   7       53.73       37.69     15.92 o 
 -37   5   7        7.56        8.83      9.97 o 
 -35   5   7      123.33      103.47     16.21 o 
 -33   5   7      242.64      212.18     15.61 o 
 -31   5   7       50.90       46.18      9.31 o 
 -29   5   7       65.42       49.69      8.94 o 
 -27   5   7      101.22      107.24     10.85 o 
 -25   5   7      326.65      352.52     16.18 o 
 -23   5   7      183.97      200.39     11.27 o 
 -21   5   7       48.20       30.24      6.86 o 
 -19   5   7        7.32        6.47      4.75 o 
 -17   5   7     2352.83     2496.80     41.72 o 
 -15   5   7      643.43      696.94     17.29 o 
 -13   5   7      108.84      123.08     10.25 o 
 -11   5   7      186.90      189.71     11.14 o 
  -9   5   7      242.60      279.75     12.25 o 
  -7   5   7       69.25       75.22      7.37 o 
  -5   5   7      120.09      107.01      8.43 o 
  -3   5   7      754.69      858.07     32.20 o 
  -1   5   7        1.32        4.51      4.39 o 
   1   5   7       20.27       16.40      7.58 o 
   3   5   7       29.76       25.09      6.30 o 
   5   5   7        2.15        1.54      5.34 o 
   7   5   7       47.47       55.77      8.11 o 
   9   5   7        4.11        4.95      6.76 o 
  11   5   7        1.33        2.64      5.74 o 
  13   5   7      668.82      645.63     26.53 o 
  15   5   7      604.30      570.22     19.83 o 
  17   5   7      283.36      352.42     20.94 o 
  19   5   7       96.39       92.50     12.63 o 
  21   5   7       97.22      100.74     16.39 o 
  23   5   7       90.11       71.66     15.45 o 
  25   5   7       74.88      104.51     20.70 o 
  27   5   7       52.32       31.04     23.66 o 
 -36   6   7      141.12      128.63     16.84 o 
 -34   6   7        6.59        1.53      7.94 o 
 -32   6   7       23.64       33.43      9.69 o 
 -30   6   7       32.12       42.65     11.73 o 
 -28   6   7      238.16      214.98     15.30 o 
 -26   6   7        4.22       -5.04      7.69 o 
 -24   6   7        1.61       -1.91      7.01 o 
 -22   6   7       31.19       26.27      9.82 o 
 -20   6   7        0.69        1.96     10.47 o 
 -18   6   7       84.44       82.73     12.66 o 
 -16   6   7        5.89        7.42      6.87 o 
 -14   6   7        6.47        0.72      6.48 o 
 -12   6   7      280.96      285.73     22.27 o 
 -10   6   7       10.51       -1.74      5.96 o 
  -8   6   7      262.14      244.18     12.82 o 
  -6   6   7       73.49       78.19      8.10 o 
  -4   6   7      159.95      169.86     10.85 o 
  -2   6   7       22.24        9.46      5.48 o 
   0   6   7       49.14       60.54      8.70 o 
   2   6   7      564.08      569.82     20.94 o 
   4   6   7       76.30       61.98      8.97 o 
   6   6   7      208.60      191.88     14.14 o 
   8   6   7      244.95      232.75     15.77 o 
  10   6   7       12.91       19.73      7.71 o 
  12   6   7       76.13       71.97     10.60 o 
  14   6   7      118.91      131.73     13.23 o 
  16   6   7        0.01       -6.77      6.77 o 
  18   6   7       16.10       16.11     13.83 o 
  20   6   7       17.08        3.10     10.52 o 
  22   6   7       22.63       10.57     14.13 o 
  24   6   7        3.24      -18.83     18.83 o 
 -33   7   7        9.16        7.31     11.78 o 
 -31   7   7        3.78       13.14     10.57 o 
 -29   7   7        2.47       12.01      9.87 o 
 -27   7   7       19.80       26.48     10.44 o 
 -25   7   7       42.55       46.63     11.39 o 
 -23   7   7       34.79       29.02     10.44 o 
 -21   7   7        6.10        6.36      8.03 o 
 -19   7   7       15.97       37.13      9.53 o 
 -17   7   7       14.79       17.65      8.17 o 
 -15   7   7      122.55      118.56     15.62 o 
 -13   7   7       50.23       54.29     10.43 o 
 -11   7   7       17.87       16.64     11.51 o 
  -9   7   7       26.48       20.19      7.55 o 
  -7   7   7        0.05        5.82      6.56 o 
  -5   7   7       10.40        9.77      7.15 o 
  -3   7   7       21.97        5.81      6.51 o 
  -1   7   7       96.01       80.72     14.45 o 
   1   7   7        0.16        7.20      7.69 o 
   3   7   7        1.08       -2.03      7.63 o 
   5   7   7       15.88        8.25      7.30 o 
   7   7   7       43.54       49.90      9.66 o 
   9   7   7       85.94       73.17     14.87 o 
  11   7   7        3.00        5.30      8.34 o 
  13   7   7       89.89       58.74     11.09 o 
  15   7   7       37.93       60.98     11.65 o 
  17   7   7        3.00        4.88      8.85 o 
  19   7   7        0.18      -13.20     13.20 o 
 -28   8   7       32.82       26.18     11.83 o 
 -26   8   7        0.04        3.23      9.39 o 
 -24   8   7       31.80       24.69     11.22 o 
 -22   8   7        0.00       -8.24      8.24 o 
 -20   8   7       11.10        1.46      8.58 o 
 -18   8   7       29.32       27.65     15.07 o 
 -16   8   7       13.34       -2.00      7.58 o 
 -14   8   7        0.87        8.80      8.32 o 
 -12   8   7      124.47      101.76     21.25 o 
 -10   8   7      244.46      237.41     17.98 o 
  -8   8   7       35.48       34.17      9.42 o 
  -6   8   7        0.83        7.58      7.26 o 
  -4   8   7        6.57        8.85     13.74 o 
  -2   8   7        7.53       18.96      9.65 o 
   0   8   7       12.49       17.29      9.55 o 
   2   8   7      116.02      103.77     18.70 o 
   4   8   7       39.69       38.48     11.90 o 
   6   8   7      255.02      248.46     40.44 o 
   8   8   7      105.22       99.90     15.77 o 
  10   8   7       10.64       13.17     10.29 o 
  12   8   7       10.22        3.81      9.86 o 
  14   8   7       22.24       36.18     19.94 o 
 -19   9   7        3.22       10.94     13.00 o 
 -17   9   7       42.03       42.59     14.68 o 
 -15   9   7        1.13        0.11      9.27 o 
 -13   9   7       17.76       14.03     15.11 o 
 -11   9   7        0.03        4.59      8.86 o 
  -9   9   7       17.35       20.64      9.68 o 
  -7   9   7        1.58        9.16     11.07 o 
  -5   9   7        4.69        1.64     10.07 o 
  -3   9   7        7.23        2.20     14.50 o 
  -1   9   7       12.41       16.92     11.64 o 
   1   9   7       17.97       12.05     11.22 o 
   3   9   7       13.14       32.01     20.44 o 
   5   9   7       21.68       11.33     18.69 o 
 -46   0   8       20.80       17.23     14.06 o 
 -44   0   8       37.31       14.66     12.84 o 
 -42   0   8       38.69       49.88     14.40 o 
 -40   0   8       22.41       16.17     11.78 o 
 -38   0   8       26.89       13.73     10.77 o 
 -36   0   8        7.36       17.81     10.13 o 
 -34   0   8      101.23      114.62     15.68 o 
 -32   0   8      368.47      378.25     23.16 o 
 -30   0   8        3.65       14.82      9.76 o 
 -28   0   8      655.94      707.51     30.09 o 
 -26   0   8     1454.10     1495.96     47.19 o 
 -24   0   8     6374.21     5932.30    190.21 o 
 -16   0   8       69.25       79.17      8.37 o 
 -14   0   8      239.23      221.48     11.77 o 
 -12   0   8      638.62      515.19     20.88 o 
 -10   0   8     2603.85     2439.39     52.80 o 
  -8   0   8     1373.87     1492.15     30.98 o 
  -6   0   8       53.91       18.30      3.72 o 
  -4   0   8     2038.04     1861.73     36.36 o 
  -2   0   8      586.25      585.86     18.42 o 
   0   0   8     1603.20     1497.14     45.12 o 
   2   0   8      870.07      901.35     20.92 o 
   4   0   8     4549.53     4355.85     77.43 o 
   6   0   8      169.57      149.43      9.95 o 
  10   0   8      542.77      550.38     61.96 o 
  12   0   8     2369.30     2141.12     58.51 o 
  14   0   8     2176.82     2045.06     57.18 o 
  16   0   8     1854.08     1642.00     39.98 o 
  18   0   8       62.48       45.82      9.28 o 
  20   0   8      360.97      275.38     17.55 o 
  22   0   8       45.28       33.31      9.07 o 
  24   0   8        1.92        5.70      7.60 o 
  26   0   8       94.59      123.53     13.99 o 
  28   0   8       27.70       15.02     11.77 o 
  30   0   8        7.60       13.66      8.91 o 
  32   0   8        6.94        5.73     12.41 o 
 -45   1   8       22.27       15.22      9.05 o 
 -43   1   8        4.81        0.99      7.48 o 
 -41   1   8       64.78       56.65     10.66 o 
 -39   1   8      116.05       90.72     11.38 o 
 -37   1   8       88.27       79.98     10.26 o 
 -35   1   8       35.89       17.51      8.03 o 
 -33   1   8      118.94      114.76     10.91 o 
 -31   1   8       33.77       25.96      8.23 o 
 -29   1   8      619.16      604.66     22.61 o 
 -27   1   8       16.64       28.65      8.59 o 
 -25   1   8     1090.17     1123.57     31.34 o 
 -23   1   8     2662.16     2687.73     69.51 o 
 -21   1   8      400.53      382.96     24.80 o 
 -19   1   8        0.28        2.25      2.90 o 
 -17   1   8     1188.16     1184.02     22.34 o 
 -15   1   8      151.65      179.42      5.43 o 
 -13   1   8     1862.61     2029.31     24.50 o 
 -11   1   8     2372.49     2772.45     34.05 o 
  -9   1   8     5240.98     5941.95     66.30 o 
  -7   1   8     1818.61     1848.13     22.97 o 
  -5   1   8      107.95      118.86      9.92 o 
  -3   1   8     2517.88     2422.03     30.73 o 
  -1   1   8      125.01      113.08      4.39 o 
   1   1   8      578.06      589.10     10.39 o 
   3   1   8     1390.57     1300.26     27.18 o 
   5   1   8       83.97       83.14      5.55 o 
   7   1   8     1470.11     1453.07     28.85 o 
   9   1   8      271.43      233.40     14.14 o 
  11   1   8      126.23      138.69      9.48 o 
  13   1   8       91.50      110.65      9.13 o 
  15   1   8       89.03       87.66     11.58 o 
  17   1   8     1198.90     1029.02     37.47 o 
  19   1   8      136.27      101.69      8.91 o 
  21   1   8      206.49      208.64     11.06 o 
  23   1   8       10.07        9.61      5.41 o 
  25   1   8        5.42        0.44      5.27 o 
  27   1   8       18.51        5.60      5.96 o 
  29   1   8      109.96      108.15     11.93 o 
  31   1   8        6.89       -6.09      6.09 o 
 -44   2   8        1.12       11.00      8.94 o 
 -42   2   8        1.61       -8.48      9.72 o 
 -40   2   8       23.57        1.81     13.50 o 
 -38   2   8       31.64       28.65      8.86 o 
 -36   2   8       14.74       20.93      8.60 o 
 -34   2   8       67.65       73.11     11.70 o 
 -32   2   8       76.76       67.16      9.13 o 
 -30   2   8      145.46      140.77     11.41 o 
 -28   2   8      311.09      345.27     19.93 o 
 -26   2   8        1.64        9.30      4.84 o 
 -24   2   8     7016.16     6921.39     97.71 o 
 -22   2   8      395.66      392.59     12.89 o 
 -20   2   8       57.55       80.60      7.45 o 
 -16   2   8      177.18      198.47     12.36 o 
 -14   2   8        0.11        1.78      2.30 o 
 -12   2   8      297.38      308.40      8.14 o 
 -10   2   8      586.64      568.05      9.48 o 
  -8   2   8     1337.75     1280.07     16.51 o 
  -6   2   8       31.99       45.10      7.76 o 
  -4   2   8      390.02      400.61      9.91 o 
  -2   2   8      795.00      769.78     15.86 o 
   0   2   8        6.78        9.24      2.45 o 
   2   2   8      848.03      855.18     18.00 o 
   4   2   8        5.89        2.65      2.29 o 
   6   2   8      517.75      530.97     12.36 o 
   8   2   8      103.39       83.06      6.27 o 
  10   2   8      239.63      225.60     11.21 o 
  12   2   8      220.55      261.83     12.42 o 
  14   2   8     1607.60     1453.53     31.07 o 
  16   2   8      291.58      264.00     13.55 o 
  18   2   8       10.04       10.46      5.65 o 
  20   2   8      136.52      126.73     11.10 o 
  22   2   8        1.94        9.90      5.83 o 
  24   2   8        8.09       -1.74      4.91 o 
  26   2   8        2.11       -0.13      5.74 o 
  28   2   8        1.40       -0.82      6.20 o 
  30   2   8       68.14       55.16      9.15 o 
 -43   3   8      186.46      193.72     16.47 o 
 -41   3   8        0.87        4.88      7.61 o 
 -39   3   8        0.94        4.37      7.44 o 
 -37   3   8       48.55       61.47     10.10 o 
 -35   3   8       83.36       86.66     13.17 o 
 -33   3   8       10.34        3.04      5.96 o 
 -31   3   8      330.92      323.79     14.49 o 
 -29   3   8      934.39      941.78     23.05 o 
 -27   3   8      130.63      115.22     10.04 o 
 -25   3   8      251.50      233.76     11.79 o 
 -23   3   8     1634.39     1623.80     30.78 o 
 -21   3   8     2554.04     2454.62     40.99 o 
 -19   3   8       16.04       20.17      4.87 o 
 -17   3   8      356.77      336.78     15.11 o 
 -15   3   8     3173.90     3315.10     65.31 o 
 -13   3   8       93.40      106.32      6.86 o 
 -11   3   8      251.07      245.60     11.63 o 
  -9   3   8        2.14        2.13      2.63 o 
  -7   3   8      986.04     1148.73     17.55 o 
  -5   3   8     3420.81     3466.40     45.40 o 
  -3   3   8      434.35      432.12      9.12 o 
  -1   3   8      137.50      131.54      6.14 o 
   1   3   8     1087.63     1142.18     20.85 o 
   3   3   8      515.58      531.15     12.99 o 
   5   3   8      406.37      411.87     11.73 o 
   7   3   8      814.69      765.37     17.11 o 
   9   3   8     1702.20     1684.86     29.62 o 
  11   3   8       90.63       99.50      7.33 o 
  13   3   8        0.47        0.84      5.46 o 
  15   3   8     1525.65     1430.74     47.55 o 
  17   3   8      543.71      499.17     20.72 o 
  19   3   8      132.94      185.83     14.99 o 
  21   3   8       12.55       -2.91      6.67 o 
  23   3   8      173.42      181.71     16.02 o 
  25   3   8        3.75        5.84      6.99 o 
  27   3   8       66.23       48.02      8.85 o 
  29   3   8       54.58       49.29     17.57 o 
 -42   4   8      145.31      208.22     32.94 o 
 -40   4   8       32.34       46.06     16.28 o 
 -38   4   8        2.80        2.66      7.25 o 
 -36   4   8       68.04       75.31     10.88 o 
 -34   4   8       17.60       14.51      6.80 o 
 -32   4   8       64.08       58.75      8.22 o 
 -30   4   8      335.98      398.35     15.74 o 
 -28   4   8      860.18      915.79     23.23 o 
 -26   4   8       74.55       69.99      7.91 o 
 -24   4   8       18.43       25.01      5.70 o 
 -22   4   8      180.98      190.51     11.68 o 
 -20   4   8      207.46      221.56     10.86 o 
 -18   4   8     1209.61     1238.72     25.17 o 
 -16   4   8     1515.36     1603.70     29.53 o 
 -14   4   8      377.93      422.49     12.65 o 
 -12   4   8       37.12       39.21      5.05 o 
 -10   4   8       47.96       75.29      5.73 o 
  -8   4   8       36.45       39.97      4.76 o 
  -6   4   8       24.47       30.17      5.80 o 
  -4   4   8      231.31      262.76     10.15 o 
  -2   4   8       22.53        8.71      3.82 o 
   0   4   8       26.17       26.39      5.50 o 
   2   4   8      963.61     1036.91     23.43 o 
   4   4   8      179.05      171.30      9.84 o 
   6   4   8      702.67      704.36     29.14 o 
   8   4   8      871.58      896.68     22.71 o 
  10   4   8     1006.75      932.54     23.84 o 
  12   4   8        6.13       -1.64      5.90 o 
  14   4   8       14.97       20.17      7.03 o 
  16   4   8        5.02        0.87      6.57 o 
  18   4   8       50.57       45.97     11.60 o 
  20   4   8        0.00        8.00      7.36 o 
  22   4   8       86.92       89.29     12.68 o 
  24   4   8       30.92       30.00     10.09 o 
  26   4   8       46.47       16.79     10.19 o 
  28   4   8       19.76        8.92      9.89 o 
 -39   5   8       14.57       11.53     10.98 o 
 -37   5   8       15.37       13.11      8.75 o 
 -35   5   8       53.85       36.89      9.90 o 
 -33   5   8       36.82       47.56      9.61 o 
 -31   5   8      538.33      545.97     21.42 o 
 -29   5   8        2.83        2.92      6.89 o 
 -27   5   8      185.60      206.47     14.15 o 
 -25   5   8       32.01       53.60     10.00 o 
 -23   5   8        0.19       -2.73      4.28 o 
 -21   5   8      259.69      254.57     12.09 o 
 -19   5   8       76.48       79.77      7.72 o 
 -17   5   8       37.85       50.17      6.43 o 
 -15   5   8       12.44       11.99      5.48 o 
 -13   5   8        0.00       -3.61      3.82 o 
 -11   5   8       63.95       73.04      7.72 o 
  -9   5   8       51.57       60.02      7.13 o 
  -7   5   8       10.23       12.52      4.91 o 
  -5   5   8        0.62       -0.97      4.40 o 
  -3   5   8       55.10       52.04      6.58 o 
  -1   5   8      102.63       93.43      9.64 o 
   1   5   8        8.93        2.51      5.04 o 
   3   5   8       42.67       33.57      6.86 o 
   5   5   8       76.17       68.24      8.74 o 
   7   5   8      205.11      192.28     12.04 o 
   9   5   8      102.08      103.07      9.79 o 
  11   5   8       56.01       35.58      7.21 o 
  13   5   8        0.34        3.31      5.70 o 
  15   5   8       80.31       57.66      9.48 o 
  17   5   8      108.93      113.19     13.79 o 
  19   5   8        0.04       -5.86      7.52 o 
  21   5   8        4.26        6.32      8.63 o 
  23   5   8       52.43       41.46     11.36 o 
  25   5   8       29.23       21.34     22.05 o 
 -36   6   8        0.93       -0.03      8.62 o 
 -34   6   8        2.49       -0.37      8.21 o 
 -32   6   8       32.96       51.35     10.79 o 
 -30   6   8      535.64      567.90     26.30 o 
 -28   6   8        0.78       -1.12      8.10 o 
 -26   6   8       27.71       35.97     10.52 o 
 -24   6   8       20.50       17.35      8.69 o 
 -22   6   8        1.84       -1.11      6.82 o 
 -20   6   8        0.05        1.47      9.72 o 
 -18   6   8      210.86      217.27     16.57 o 
 -16   6   8      601.45      646.63     29.95 o 
 -14   6   8       90.00      100.61     11.66 o 
 -12   6   8      266.20      300.61     14.39 o 
 -10   6   8       12.90       11.00      5.70 o 
  -8   6   8        0.26       -5.18      5.18 o 
  -6   6   8       22.15       21.38      6.01 o 
  -4   6   8       24.15       17.57      5.70 o 
  -2   6   8      364.27      371.85     16.83 o 
   0   6   8      144.55      166.61     13.01 o 
   2   6   8      238.41      223.37     14.85 o 
   4   6   8      219.60      258.16     23.71 o 
   6   6   8      111.57      114.81     11.72 o 
   8   6   8      489.24      516.11     21.19 o 
  10   6   8      281.76      265.93     17.69 o 
  12   6   8       12.69       24.29      8.60 o 
  14   6   8        4.00        6.55      7.43 o 
  16   6   8       51.72       52.91     10.56 o 
  18   6   8        9.47       -7.90      8.96 o 
  20   6   8       45.22       34.91     13.14 o 
  22   6   8       14.06        4.33     21.18 o 
 -33   7   8      134.37      136.44     22.04 o 
 -31   7   8       81.14       88.71     15.92 o 
 -29   7   8      109.87      117.69     15.44 o 
 -27   7   8       11.15       -3.82      8.49 o 
 -25   7   8       11.93       10.91      8.93 o 
 -23   7   8       11.62       12.13      8.81 o 
 -21   7   8       59.95       67.93     14.20 o 
 -19   7   8       30.22       11.01      8.01 o 
 -17   7   8       49.35       35.19     15.10 o 
 -15   7   8      419.52      403.01     21.88 o 
 -13   7   8        7.01       19.57      8.67 o 
 -11   7   8        1.84        1.07      6.85 o 
  -9   7   8        3.05       -6.18      7.00 o 
  -7   7   8        0.00        2.83      6.66 o 
  -5   7   8      282.84      317.25     32.50 o 
  -3   7   8        5.16        7.20      7.54 o 
  -1   7   8       65.15       45.26     10.70 o 
   1   7   8      242.04      219.48     19.74 o 
   3   7   8      189.96      174.15     19.87 o 
   5   7   8        0.42       10.12      7.19 o 
   7   7   8       29.58       23.42      8.18 o 
   9   7   8      118.04      112.58     18.31 o 
  11   7   8       52.52       49.95     10.66 o 
  13   7   8        1.93       -3.20      7.58 o 
  15   7   8       13.87        5.18      8.92 o 
  17   7   8        6.57      -10.35     10.35 o 
 -26   8   8        2.84       -2.61     12.77 o 
 -24   8   8        0.20       11.23      9.50 o 
 -22   8   8        1.12        5.20      9.56 o 
 -20   8   8       32.41       17.07      9.91 o 
 -18   8   8        0.02       -4.44      7.99 o 
 -16   8   8       81.70       81.96     12.85 o 
 -14   8   8      100.54      118.61     14.36 o 
 -12   8   8       56.49       48.65     10.82 o 
 -10   8   8       92.72       87.08     13.28 o 
  -8   8   8        2.99        8.28     10.35 o 
  -6   8   8       51.80       56.73     12.87 o 
  -4   8   8       37.52       28.23     10.91 o 
  -2   8   8        3.99       -0.21      8.39 o 
   0   8   8       13.33       28.75     17.61 o 
   2   8   8       41.74       35.41     11.80 o 
   4   8   8        1.58      -10.76     16.22 o 
   6   8   8        0.24        4.07      8.99 o 
   8   8   8        1.13       -1.44     10.36 o 
  10   8   8        0.17       -0.92     14.29 o 
  12   8   8        1.46       -3.70     15.99 o 
 -17   9   8        0.89       -7.73     11.92 o 
 -15   9   8       18.85       18.18     15.49 o 
 -13   9   8       23.36       10.47     12.82 o 
 -11   9   8       13.92       -2.94     11.14 o 
  -9   9   8       19.25       11.29     16.79 o 
  -7   9   8       37.13       37.22     20.00 o 
  -5   9   8       21.37        9.69     17.18 o 
  -3   9   8       13.45       -0.95     14.10 o 
  -1   9   8        7.25      -14.96     14.96 o 
   1   9   8       16.63       35.70     19.47 o 
 -45   1   9       54.55       71.09     15.55 o 
 -43   1   9       10.46       18.64      8.83 o 
 -41   1   9       64.75       81.96     11.68 o 
 -39   1   9      245.96      246.02     16.61 o 
 -37   1   9      177.38      173.15     13.64 o 
 -35   1   9      126.43      117.74     11.77 o 
 -33   1   9        7.39       -0.51      5.83 o 
 -31   1   9        0.60        0.58      5.99 o 
 -29   1   9      662.41      660.11     24.02 o 
 -27   1   9     2789.85     2778.06     60.66 o 
 -25   1   9     1825.68     1856.92     44.58 o 
 -23   1   9     2857.63     2900.16     61.20 o 
 -21   1   9     3920.64     3872.01     66.39 o 
 -19   1   9     2669.35     2781.42     50.25 o 
 -17   1   9       38.26       49.54      7.42 o 
 -15   1   9     3179.07     3191.16     46.31 o 
 -13   1   9      955.89      877.65     17.23 o 
 -11   1   9        1.92        7.69      2.06 o 
  -9   1   9       63.53       80.54      4.96 o 
  -7   1   9       52.09       43.09      3.23 o 
  -5   1   9     5310.41     5168.90     70.83 o 
  -3   1   9     5370.18     5004.02     73.49 o 
  -1   1   9      794.40      699.15     11.99 o 
   1   1   9      192.29      185.31      7.51 o 
   3   1   9     4691.98     4635.88     65.14 o 
   5   1   9     1438.00     1459.41     38.98 o 
   7   1   9      321.63      346.89     28.88 o 
   9   1   9      223.70      202.09     14.05 o 
  11   1   9      325.52      271.93     12.72 o 
  13   1   9       33.69       23.23      6.10 o 
  15   1   9      895.44      738.21     19.30 o 
  17   1   9        0.41        0.36      4.62 o 
  19   1   9      131.80      107.47      9.86 o 
  21   1   9      104.49       84.39      8.03 o 
  23   1   9      305.79      326.18     14.62 o 
  25   1   9      117.34       90.51      9.00 o 
  27   1   9       15.06       11.90      6.55 o 
  29   1   9      174.76      186.10     14.10 o 
 -44   2   9       28.87       34.68     10.51 o 
 -42   2   9       10.20       14.88      8.73 o 
 -40   2   9        0.06        7.18      7.65 o 
 -38   2   9       75.53       66.62     10.45 o 
 -36   2   9      103.34      104.51     21.26 o 
 -34   2   9       27.28       44.35      9.98 o 
 -32   2   9       62.70       50.05      9.51 o 
 -30   2   9      184.57      170.11     12.35 o 
 -28   2   9     1060.18     1082.00     27.28 o 
 -26   2   9      221.27      198.90     11.11 o 
 -24   2   9      356.24      330.88     15.68 o 
 -22   2   9     2116.35     2039.71     35.70 o 
 -20   2   9      358.49      377.85     12.63 o 
 -18   2   9      595.51      542.29     17.13 o 
 -16   2   9      238.85      210.13      7.82 o 
 -14   2   9      597.84      586.16     12.68 o 
 -12   2   9      203.74      225.02      6.79 o 
 -10   2   9        2.03       -0.50      2.01 o 
  -8   2   9     1658.25     1653.84     24.41 o 
  -6   2   9     2513.40     2505.93     41.64 o 
  -4   2   9      405.03      383.62     22.36 o 
  -2   2   9     1157.26     1115.83     24.17 o 
   0   2   9        4.77        5.00      2.30 o 
   2   2   9      260.85      235.71      9.25 o 
   4   2   9     2987.84     2992.59     40.53 o 
   6   2   9       91.30       64.23      5.82 o 
   8   2   9      302.99      326.63     15.41 o 
  10   2   9      177.97      215.00     11.43 o 
  12   2   9      125.56      121.41     10.88 o 
  14   2   9        9.64        3.44      5.29 o 
  16   2   9       11.25        8.16      5.45 o 
  18   2   9      109.74      115.54     10.80 o 
  20   2   9      361.20      349.10     15.99 o 
  22   2   9      353.83      338.77     16.17 o 
  24   2   9       94.89      117.42     10.66 o 
  26   2   9       61.89       25.59      7.75 o 
  28   2   9      266.29      273.58     18.73 o 
 -43   3   9       23.47       22.64      9.33 o 
 -41   3   9        0.50       -0.69      7.14 o 
 -39   3   9       23.86        1.36      8.42 o 
 -37   3   9      108.57      108.28     12.03 o 
 -35   3   9       86.32       99.49     11.25 o 
 -33   3   9      230.43      217.40     14.82 o 
 -31   3   9      104.64       99.99      9.32 o 
 -29   3   9     1064.53     1087.19     37.19 o 
 -27   3   9      378.50      392.80     14.26 o 
 -25   3   9       43.99       38.52      6.29 o 
 -23   3   9       37.68       33.61      5.84 o 
 -21   3   9      322.95      295.82     12.24 o 
 -19   3   9     2778.11     2719.04     44.17 o 
 -17   3   9       71.97       70.88      6.57 o 
 -15   3   9     1049.05     1066.81     25.16 o 
 -13   3   9      835.37      828.73     17.96 o 
 -11   3   9      422.05      413.23     10.39 o 
  -9   3   9     1383.37     1405.91     20.97 o 
  -7   3   9      149.92      168.85      6.69 o 
  -5   3   9      103.27       99.47      5.30 o 
  -3   3   9       80.19       72.34      4.74 o 
  -1   3   9     1863.26     1820.50     29.89 o 
   1   3   9      481.46      449.14     12.01 o 
   3   3   9      415.48      362.22     11.24 o 
   5   3   9        2.62        8.96      5.25 o 
   7   3   9      173.96      177.74      9.62 o 
   9   3   9       67.88      109.00      7.76 o 
  11   3   9      308.57      351.08     32.83 o 
  13   3   9       45.11       34.50      7.73 o 
  15   3   9        2.33       -4.56      5.68 o 
  17   3   9        1.37       -3.61      6.00 o 
  19   3   9       58.92       47.99     10.07 o 
  21   3   9       50.71       24.01      8.86 o 
  23   3   9       14.38        2.02      8.67 o 
  25   3   9       13.74        3.98      8.42 o 
  27   3   9        6.70       -6.67      7.51 o 
 -42   4   9       28.43       38.46     15.87 o 
 -40   4   9        2.52       -7.03      7.03 o 
 -38   4   9       56.92       53.58     10.14 o 
 -36   4   9       37.25       33.10      8.70 o 
 -34   4   9        8.21        6.30      7.16 o 
 -32   4   9      117.86      105.76     10.29 o 
 -30   4   9      308.22      317.29     17.77 o 
 -28   4   9      700.34      691.84     22.20 o 
 -26   4   9      141.92      139.37     10.03 o 
 -24   4   9        0.02        0.68      4.47 o 
 -22   4   9       43.89       39.03      6.37 o 
 -20   4   9      800.79      805.27     22.05 o 
 -18   4   9      314.41      294.28     11.67 o 
 -16   4   9     1660.16     1664.06     30.47 o 
 -14   4   9       14.37       10.30      4.37 o 
 -12   4   9      113.62      104.95      7.24 o 
 -10   4   9        0.20        5.70      3.92 o 
  -8   4   9      630.61      660.47     15.60 o 
  -6   4   9      703.26      696.65     16.10 o 
  -4   4   9     1456.23     1510.31     26.85 o 
  -2   4   9       38.71       55.60      6.22 o 
   0   4   9       49.92       36.85      5.63 o 
   2   4   9      671.64      685.03     18.49 o 
   4   4   9      398.12      371.43     13.55 o 
   6   4   9      562.69      609.51     18.18 o 
   8   4   9       75.82       79.84      8.38 o 
  10   4   9      171.66      205.99     12.53 o 
  12   4   9       51.05       38.20      8.40 o 
  14   4   9       16.66        9.78      6.89 o 
  16   4   9        0.47        2.81      6.37 o 
  18   4   9       10.01       -2.02      6.86 o 
  20   4   9       83.08      127.09     18.10 o 
  22   4   9      145.94      154.95     15.97 o 
  24   4   9        1.98        1.67      8.73 o 
  26   4   9       29.66       26.48     13.25 o 
 -39   5   9       12.20        0.65     12.46 o 
 -37   5   9        2.01       -3.59      7.86 o 
 -35   5   9       81.59       60.03     18.24 o 
 -33   5   9      563.76      601.10     23.25 o 
 -31   5   9      139.17      146.15     13.33 o 
 -29   5   9       87.26       93.46      9.36 o 
 -27   5   9       95.12       89.90      8.92 o 
 -25   5   9        0.84        3.55      5.09 o 
 -23   5   9       12.03       15.38      6.43 o 
 -21   5   9       47.63       41.38      6.29 o 
 -19   5   9       91.12       78.75      7.86 o 
 -17   5   9      524.45      561.87     23.75 o 
 -15   5   9      604.78      618.15     17.10 o 
 -13   5   9       67.29       69.29      8.16 o 
 -11   5   9      639.12      727.61     20.52 o 
  -9   5   9      710.50      752.08     20.44 o 
  -7   5   9        8.41        3.36      6.09 o 
  -5   5   9       57.96       53.63      7.30 o 
  -3   5   9     3003.21     3047.52     62.29 o 
  -1   5   9       35.01       47.39     10.56 o 
   1   5   9      222.29      203.36     20.92 o 
   3   5   9      468.04      502.91     23.86 o 
   5   5   9      503.29      483.48     16.77 o 
   7   5   9       33.62       23.07      6.54 o 
   9   5   9       86.59       70.80      8.71 o 
  11   5   9      251.25      244.66     13.96 o 
  13   5   9       86.29       67.70     10.42 o 
  15   5   9       17.09        8.16      7.49 o 
  17   5   9        1.40       -0.08      7.14 o 
  19   5   9        0.08       -0.07      9.02 o 
  21   5   9       73.38       63.46     12.20 o 
  23   5   9      145.21      154.15     38.71 o 
 -36   6   9       21.00       27.40     16.80 o 
 -34   6   9       39.57       11.41     15.20 o 
 -32   6   9       51.51       41.88     11.74 o 
 -30   6   9       27.07       25.52     10.23 o 
 -28   6   9        3.89       13.60      9.81 o 
 -26   6   9       17.12        4.31      8.63 o 
 -24   6   9      148.08      111.58     13.23 o 
 -22   6   9        0.86       -6.84      6.84 o 
 -20   6   9       36.76       37.03      9.44 o 
 -18   6   9        0.74       -6.40      6.40 o 
 -16   6   9      688.62      753.39     26.79 o 
 -14   6   9        0.02       -0.31      5.57 o 
 -12   6   9      999.10     1091.69     27.45 o 
 -10   6   9       33.66       26.15      9.48 o 
  -8   6   9       17.14       18.04      6.37 o 
  -6   6   9      470.40      480.91     19.53 o 
  -4   6   9       19.52       15.20      7.20 o 
  -2   6   9      371.93      402.16     17.67 o 
   0   6   9       82.15      105.35     10.83 o 
   2   6   9        3.16       11.80      6.66 o 
   4   6   9       95.22       90.01     10.73 o 
   6   6   9       28.16       23.24      7.55 o 
   8   6   9       12.89        7.24      7.24 o 
  10   6   9       96.86      109.46     15.45 o 
  12   6   9       47.62       58.08     10.68 o 
  14   6   9       24.28       13.64      9.69 o 
  16   6   9        4.98       11.60     10.39 o 
  18   6   9       10.17       -0.94     18.77 o 
  20   6   9        1.36      -16.05     18.79 o 
 -31   7   9       16.00        5.41     10.67 o 
 -29   7   9       16.57       15.33     10.23 o 
 -27   7   9        0.17       12.05      9.54 o 
 -25   7   9        5.70        1.96      9.87 o 
 -23   7   9       10.07        8.32      8.68 o 
 -21   7   9        0.38       -7.11      7.11 o 
 -19   7   9       31.75       23.78     10.27 o 
 -17   7   9       22.83       19.82      8.69 o 
 -15   7   9       74.28       84.44     15.60 o 
 -13   7   9        2.38        7.30      7.70 o 
 -11   7   9      200.50      242.79     17.34 o 
  -9   7   9       75.14       80.11     11.08 o 
  -7   7   9      127.04      112.44     14.88 o 
  -5   7   9      151.53      138.67     27.43 o 
  -3   7   9        4.83       -2.67      6.78 o 
  -1   7   9       43.10       29.13      8.50 o 
   1   7   9        7.00       18.42     13.48 o 
   3   7   9       89.85       87.35     11.52 o 
   5   7   9       45.09       62.77     13.78 o 
   7   7   9        0.72       -5.89      6.80 o 
   9   7   9        1.06        1.49      7.72 o 
  11   7   9       15.90       28.95     10.47 o 
  13   7   9       21.04       25.53     13.80 o 
  15   7   9       34.88       20.04     20.05 o 
 -26   8   9        3.82       11.68     13.24 o 
 -24   8   9        4.66      -11.66     11.66 o 
 -22   8   9        1.55        6.15      9.20 o 
 -20   8   9        4.40       12.45      9.51 o 
 -18   8   9        1.35       -2.74      8.55 o 
 -16   8   9       14.14       14.00      9.58 o 
 -14   8   9       14.77       14.15      9.08 o 
 -12   8   9      116.51      140.03     15.13 o 
 -10   8   9      525.79      569.01     30.76 o 
  -8   8   9       62.63       33.08     12.11 o 
  -6   8   9      110.48      106.48     16.06 o 
  -4   8   9       54.74       29.60     10.66 o 
  -2   8   9      120.87      127.77     17.24 o 
   0   8   9       51.82       61.08     19.39 o 
   2   8   9        0.01       -1.08      8.87 o 
   4   8   9        1.07       -1.91      9.31 o 
   6   8   9        5.08       12.17     16.12 o 
   8   8   9       33.52       38.07     19.38 o 
 -11   9   9        0.05       -9.65     16.37 o 
  -9   9   9       56.26       63.12     25.33 o 
  -7   9   9        4.92       11.65     15.91 o 
  -5   9   9        6.82        4.78     18.48 o 
 -46   0  10       47.41       38.36     14.55 o 
 -44   0  10        9.65        7.44     27.99 o 
 -42   0  10       94.17      123.34     19.22 o 
 -40   0  10       77.58       86.68     17.79 o 
 -38   0  10       13.40        5.33     10.83 o 
 -36   0  10       40.17       42.28     12.99 o 
 -34   0  10      128.52      130.68     17.25 o 
 -32   0  10       96.59      122.29     16.23 o 
 -30   0  10      213.37      193.08     18.91 o 
 -28   0  10      612.44      609.10     30.49 o 
 -26   0  10     4327.18     4218.81    103.91 o 
 -24   0  10     1150.63     1254.50     59.44 o 
 -22   0  10     1669.39     1623.87     68.62 o 
 -20   0  10     1454.06     1353.85     60.08 o 
 -18   0  10       45.49       35.74     11.20 o 
 -16   0  10        7.63       17.03      9.09 o 
 -14   0  10      209.52      185.52     12.39 o 
 -12   0  10     3993.42     3962.07     89.27 o 
 -10   0  10     1350.33     1482.98     39.22 o 
  -8   0  10      456.88      469.79     14.74 o 
  -6   0  10     2425.80     2350.68     46.23 o 
  -4   0  10     5078.63     4913.10     87.80 o 
  -2   0  10      356.67      306.30     12.31 o 
   0   0  10      247.31      227.47     15.66 o 
   2   0  10    16078.84    15397.15    315.69 o 
   4   0  10      950.54     1067.17     37.01 o 
   6   0  10     1272.77     1244.23     40.74 o 
   8   0  10      899.12      836.04     32.44 o 
  10   0  10     1132.22     1111.29     38.90 o 
  12   0  10     3145.93     3044.57     97.86 o 
  14   0  10      618.02      617.87     28.86 o 
  16   0  10       39.53       51.94     10.37 o 
  18   0  10       30.89       49.89      9.18 o 
  20   0  10      511.98      496.98     22.29 o 
  22   0  10      486.82      463.03     22.24 o 
  24   0  10      195.74      235.83     23.59 o 
  26   0  10       77.17      100.24     13.92 o 
 -45   1  10        2.30       -3.00     10.38 o 
 -43   1  10        0.05        2.01      7.69 o 
 -41   1  10        1.18       -2.46      7.80 o 
 -39   1  10      109.49      121.42     12.83 o 
 -37   1  10       10.73       -1.86      6.55 o 
 -35   1  10        0.39        6.87      6.72 o 
 -33   1  10      127.19      118.08     11.46 o 
 -31   1  10        4.52        3.40      6.87 o 
 -29   1  10        0.00        4.84      6.32 o 
 -27   1  10      288.96      297.04     33.24 o 
 -25   1  10     1760.52     1783.50     44.13 o 
 -23   1  10     3176.35     3171.98     66.45 o 
 -21   1  10        0.20       -4.38      4.38 o 
 -19   1  10       77.05      103.02      9.12 o 
 -17   1  10       35.17       27.37     10.27 o 
 -15   1  10      308.83      294.48      9.30 o 
 -13   1  10      138.04      113.63      7.72 o 
 -11   1  10      602.64      626.38     13.78 o 
  -9   1  10      126.33      100.61      5.51 o 
  -7   1  10      348.51      349.47      9.83 o 
  -5   1  10      563.39      595.06     11.67 o 
  -3   1  10      722.21      775.30     20.20 o 
  -1   1  10     1190.85     1133.01     20.96 o 
   1   1  10      371.59      426.64     12.10 o 
   3   1  10     3267.34     3232.96     65.33 o 
   5   1  10     1852.32     1790.45     42.25 o 
   7   1  10      531.53      541.71     25.53 o 
   9   1  10       67.02       94.97     10.89 o 
  11   1  10      429.83      373.65     16.60 o 
  13   1  10       27.64       37.59      6.34 o 
  15   1  10      279.18      260.91     13.14 o 
  17   1  10      227.30      207.44     12.20 o 
  19   1  10      140.43      147.24     10.83 o 
  21   1  10        0.43        2.85      5.10 o 
  23   1  10       47.62       35.36      7.07 o 
  25   1  10       43.58       44.02      7.77 o 
  27   1  10        4.94        6.10      8.58 o 
 -44   2  10        1.86        0.31      8.07 o 
 -42   2  10       11.91        5.60      8.06 o 
 -40   2  10       13.66       17.43      8.76 o 
 -38   2  10       40.06       44.01     10.09 o 
 -36   2  10        6.89       14.46      8.62 o 
 -34   2  10       11.09       21.48      8.22 o 
 -32   2  10      155.24      182.55     15.78 o 
 -30   2  10      512.95      464.53     21.13 o 
 -28   2  10      748.95      725.54     21.89 o 
 -26   2  10        3.13        4.68      4.88 o 
 -24   2  10      251.95      233.05     11.97 o 
 -22   2  10     2519.95     2514.11     42.22 o 
 -20   2  10      630.07      638.25     16.69 o 
 -18   2  10        0.30        4.01      4.91 o 
 -16   2  10      311.77      328.79     16.91 o 
 -14   2  10       19.19       18.63      3.05 o 
 -12   2  10      260.61      302.33      7.45 o 
 -10   2  10      330.91      358.02      7.74 o 
  -8   2  10       29.26       34.53      4.68 o 
  -6   2  10     1057.82      991.42     20.19 o 
  -4   2  10      267.90      261.87     10.84 o 
  -2   2  10     2119.28     2079.19     39.14 o 
   0   2  10     5772.66     5740.29     79.28 o 
   2   2  10      379.77      350.11      9.62 o 
   4   2  10      575.16      587.89     14.71 o 
   6   2  10     4547.35     4474.22     72.59 o 
   8   2  10      428.85      396.00     14.57 o 
  10   2  10      481.70      459.33     16.14 o 
  12   2  10     1253.29     1192.89     28.26 o 
  14   2  10      282.75      253.87     14.08 o 
  16   2  10       51.90       37.71      7.51 o 
  18   2  10        0.24        0.92      5.36 o 
  20   2  10       43.70       47.38      8.91 o 
  22   2  10      101.93      106.29     11.55 o 
  24   2  10       72.24       92.25     10.27 o 
  26   2  10       62.45       71.00     11.36 o 
 -43   3  10       35.40       25.27     10.02 o 
 -41   3  10       59.28       67.12     14.67 o 
 -39   3  10      147.30      145.30     19.06 o 
 -37   3  10       25.99       32.10      8.61 o 
 -35   3  10        0.01        3.24      6.53 o 
 -33   3  10       77.39       51.42      8.82 o 
 -31   3  10       95.67       70.41      8.43 o 
 -29   3  10      645.47      608.99     20.39 o 
 -27   3  10      299.34      301.77     13.84 o 
 -25   3  10       13.22        7.48      4.87 o 
 -23   3  10      482.22      473.05     21.65 o 
 -21   3  10     2777.19     2765.46     45.76 o 
 -19   3  10      139.77      126.09      9.38 o 
 -17   3  10       83.27      111.49     11.58 o 
 -15   3  10      196.36      184.43      9.22 o 
 -13   3  10      727.24      780.93     15.61 o 
 -11   3  10      876.79      865.88     28.14 o 
  -9   3  10     1270.13     1284.07     19.97 o 
  -7   3  10       52.95       65.99      5.74 o 
  -5   3  10      379.99      357.79      8.70 o 
  -3   3  10      568.01      533.11     18.83 o 
  -1   3  10     7540.69     7492.22    101.45 o 
   1   3  10      397.08      396.88     11.74 o 
   3   3  10      843.71      839.32     18.31 o 
   5   3  10        0.61        1.94      4.07 o 
   7   3  10      393.32      355.83     23.12 o 
   9   3  10     1378.49     1256.53     33.06 o 
  11   3  10      210.18      232.09     15.25 o 
  13   3  10      163.83      180.87     14.08 o 
  15   3  10      200.66      180.90     14.51 o 
  17   3  10      886.41      847.89     28.96 o 
  19   3  10      170.21      174.23     15.65 o 
  21   3  10       17.91       17.13      8.92 o 
  23   3  10      108.05      113.06     13.14 o 
  25   3  10       73.47      106.71     22.20 o 
 -42   4  10        5.63        7.63     13.08 o 
 -40   4  10       39.03       37.34      9.84 o 
 -38   4  10        2.76        0.42      7.01 o 
 -36   4  10       57.82       64.26     10.53 o 
 -34   4  10       13.29       10.58      6.58 o 
 -32   4  10       73.42       59.43      8.32 o 
 -30   4  10       43.04       65.50      8.34 o 
 -28   4  10        1.76       -1.99      5.43 o 
 -26   4  10       28.87       32.34      6.59 o 
 -24   4  10        6.55       12.24      5.24 o 
 -22   4  10        0.98       -4.27      4.27 o 
 -20   4  10      948.32      951.14     22.13 o 
 -18   4  10      260.91      262.02     11.78 o 
 -16   4  10      679.90      761.73     18.63 o 
 -14   4  10      542.21      573.71     15.52 o 
 -12   4  10      519.82      511.08     13.15 o 
 -10   4  10      199.63      200.36      8.97 o 
  -8   4  10        5.06       -0.38      4.44 o 
  -6   4  10      651.66      717.38     18.28 o 
  -4   4  10     1117.88     1141.53     24.84 o 
  -2   4  10      126.83      136.10     10.41 o 
   0   4  10      650.63      611.93     17.36 o 
   2   4  10      713.14      731.07     19.54 o 
   4   4  10      379.23      403.68     17.02 o 
   6   4  10      596.01      525.64     20.32 o 
   8   4  10     1231.97     1257.31     29.31 o 
  10   4  10       93.37      117.18     11.74 o 
  12   4  10      136.86      136.76     12.73 o 
  14   4  10        8.63        1.41      6.65 o 
  16   4  10      133.69      104.24     12.40 o 
  18   4  10      188.94      179.18     20.84 o 
  20   4  10       71.44       56.89     11.84 o 
  22   4  10        0.78       11.32     11.78 o 
 -39   5  10       21.94       18.58     10.87 o 
 -37   5  10        0.82       -9.57      9.57 o 
 -35   5  10        1.63       -7.17      7.17 o 
 -33   5  10        0.87        3.08      7.21 o 
 -31   5  10      202.39      207.42     13.34 o 
 -29   5  10       12.72       16.38      7.03 o 
 -27   5  10        2.18       -2.84      5.20 o 
 -25   5  10        0.20       12.34      5.34 o 
 -23   5  10        4.94        1.21      5.06 o 
 -21   5  10      287.43      272.49     12.64 o 
 -19   5  10      173.68      160.09     20.32 o 
 -17   5  10      702.60      718.28     29.18 o 
 -15   5  10        7.49        7.29      5.10 o 
 -13   5  10      174.34      197.42     12.19 o 
 -11   5  10      771.63      767.69     23.97 o 
  -9   5  10       96.69       84.05      8.42 o 
  -7   5  10      638.40      614.43     20.97 o 
  -5   5  10      560.42      550.61     19.71 o 
  -3   5  10     1222.02     1215.95     43.90 o 
  -1   5  10      185.69      174.56     12.39 o 
   1   5  10        9.98        6.80      5.25 o 
   3   5  10      325.75      328.44     14.35 o 
   5   5  10      132.67      127.25     11.49 o 
   7   5  10      176.01      189.79     12.57 o 
   9   5  10       43.97       24.05      6.93 o 
  11   5  10      132.77      121.32     12.71 o 
  13   5  10       64.92       45.55      9.84 o 
  15   5  10        2.38       -5.84      7.42 o 
  17   5  10       39.79       31.29     11.58 o 
  19   5  10       34.63       30.97     14.56 o 
  21   5  10        6.43       17.97     12.97 o 
 -36   6  10       17.64       20.07     15.63 o 
 -34   6  10       51.04       53.58     15.01 o 
 -32   6  10        2.07        3.92      9.78 o 
 -30   6  10       50.92       54.69     12.17 o 
 -28   6  10        0.33        5.17      8.68 o 
 -26   6  10        0.58       -2.39      7.51 o 
 -24   6  10       20.21       28.09     13.87 o 
 -22   6  10        0.02       -6.50      6.50 o 
 -20   6  10        0.85        3.83      7.40 o 
 -18   6  10       92.43       62.24     14.76 o 
 -16   6  10      623.81      707.39     22.51 o 
 -14   6  10      569.24      616.51     20.49 o 
 -12   6  10      104.55      117.68     10.30 o 
 -10   6  10        0.57       -0.10      5.80 o 
  -8   6  10      322.41      362.99     17.82 o 
  -6   6  10      115.95      100.13     10.80 o 
  -4   6  10        2.21        9.60      6.49 o 
  -2   6  10       62.43       47.87      8.48 o 
   0   6  10      169.07      180.39     13.82 o 
   2   6  10       96.09       98.54     11.20 o 
   4   6  10       47.48       56.97     13.88 o 
   6   6  10      239.29      272.62     16.84 o 
   8   6  10       48.62       35.20      8.92 o 
  10   6  10       83.28      108.42     12.80 o 
  12   6  10       48.46       40.33     12.24 o 
  14   6  10        2.13       25.71     10.95 o 
  16   6  10       57.82       52.97     22.92 o 
 -31   7  10        9.38        9.10     13.00 o 
 -29   7  10       14.79        0.74     12.60 o 
 -27   7  10        3.11       -7.40      7.91 o 
 -25   7  10        1.70        5.28      8.42 o 
 -23   7  10        6.81       10.07      9.09 o 
 -21   7  10        0.91       -5.82      7.93 o 
 -19   7  10       54.12       28.79     11.65 o 
 -17   7  10      164.29      159.39     16.19 o 
 -15   7  10      566.80      571.22     24.62 o 
 -13   7  10       97.97       83.07     11.93 o 
 -11   7  10      338.54      307.29     22.19 o 
  -9   7  10       46.10       58.65     22.56 o 
  -7   7  10      870.55      851.19     35.19 o 
  -5   7  10        5.29       10.17      8.20 o 
  -3   7  10        7.40        0.39      6.97 o 
  -1   7  10        4.14       -0.18      6.98 o 
   1   7  10        0.02       -0.95      7.05 o 
   3   7  10       22.09       19.26      8.10 o 
   5   7  10       49.89       37.28      9.64 o 
   7   7  10        0.04        1.72      7.92 o 
   9   7  10      230.19      232.08     19.10 o 
  11   7  10       29.12       41.02     14.87 o 
  13   7  10        0.02       13.36     19.23 o 
 -24   8  10        1.43       -6.05     11.05 o 
 -22   8  10        6.06        2.11     18.37 o 
 -20   8  10       14.45       -5.46     12.84 o 
 -18   8  10        5.08       -3.29      8.85 o 
 -16   8  10        4.28       -8.43      8.43 o 
 -14   8  10      203.85      187.89     29.35 o 
 -12   8  10       38.66       10.48     10.09 o 
 -10   8  10        0.43       -4.68      9.50 o 
  -8   8  10       20.08       15.62     10.20 o 
  -6   8  10       38.94       23.84     10.55 o 
  -4   8  10        1.28       -8.72      8.72 o 
  -2   8  10       22.91       30.94     11.49 o 
   0   8  10       29.77       25.14     18.78 o 
   2   8  10        0.48       -9.17     15.24 o 
   4   8  10        0.36       10.40     16.35 o 
 -45   1  11       42.25       28.33     13.70 o 
 -43   1  11        1.24        4.90      8.53 o 
 -41   1  11      130.36      171.92     15.52 o 
 -39   1  11       15.20       19.82      8.55 o 
 -37   1  11      223.96      240.24     16.48 o 
 -35   1  11        4.22        6.93      6.93 o 
 -33   1  11      518.07      541.51     33.92 o 
 -31   1  11      217.82      232.04     17.40 o 
 -29   1  11        2.86        0.26      8.10 o 
 -27   1  11        3.15        1.64      6.22 o 
 -25   1  11       78.00       79.41     10.61 o 
 -23   1  11      425.00      371.71     26.08 o 
 -21   1  11     3745.31     3688.15     75.29 o 
 -19   1  11      801.71      779.58     27.81 o 
 -17   1  11       33.91       14.17      5.32 o 
 -15   1  11        8.18        3.36      4.53 o 
 -13   1  11        8.18        1.65      2.92 o 
 -11   1  11       47.53       34.58      4.05 o 
  -9   1  11      337.12      356.93      9.46 o 
  -7   1  11      814.44      750.15     13.74 o 
  -5   1  11      259.96      287.76      8.88 o 
  -3   1  11     7154.58     7033.46     95.76 o 
  -1   1  11      208.61      212.61      9.09 o 
   1   1  11     3301.80     3301.92     67.58 o 
   3   1  11      173.13      205.07     16.22 o 
   5   1  11     2819.38     2723.07     58.94 o 
   7   1  11      564.60      593.24     30.25 o 
   9   1  11      173.55      187.32     15.05 o 
  11   1  11      111.22      115.60     11.38 o 
  13   1  11      280.47      301.56     15.69 o 
  15   1  11      305.18      382.86     20.21 o 
  17   1  11      237.93      220.55     16.79 o 
  19   1  11       49.37       44.57      6.95 o 
  21   1  11        0.26       -1.92      5.45 o 
  23   1  11       28.41       30.42      7.43 o 
  25   1  11       48.59       49.57     10.61 o 
 -44   2  11       31.55       45.38     10.48 o 
 -42   2  11       20.42       30.85      9.38 o 
 -40   2  11       11.86       18.71      8.36 o 
 -38   2  11      129.96      146.39     15.71 o 
 -36   2  11       51.80       29.97      9.73 o 
 -34   2  11       46.94       65.80     11.39 o 
 -32   2  11      153.65      138.44     13.97 o 
 -30   2  11        0.31       -3.82      6.57 o 
 -28   2  11      178.86      165.18     14.72 o 
 -26   2  11      440.72      458.70     17.81 o 
 -24   2  11        4.73        5.72      4.65 o 
 -22   2  11      646.61      637.16     17.35 o 
 -20   2  11       23.08       27.33      5.34 o 
 -18   2  11       83.91       82.40      8.30 o 
 -16   2  11       72.78       68.38      6.18 o 
 -14   2  11       49.61       37.83      4.06 o 
 -12   2  11      625.70      583.99     11.17 o 
 -10   2  11      172.32      177.99      5.86 o 
  -8   2  11        3.53        6.68      4.00 o 
  -6   2  11      213.83      209.19     18.19 o 
  -4   2  11      510.25      514.24     16.72 o 
  -2   2  11     1725.36     1761.06     37.51 o 
   0   2  11       97.46      112.57      6.80 o 
   2   2  11      256.60      275.39     11.62 o 
   4   2  11     1956.90     1895.04     54.68 o 
   6   2  11      235.67      240.61     13.48 o 
   8   2  11      567.28      529.60     17.35 o 
  10   2  11       39.37       47.99      7.31 o 
  12   2  11      204.81      247.30     13.48 o 
  14   2  11      454.84      464.20     17.52 o 
  16   2  11       33.65       17.14      6.28 o 
  18   2  11        2.67       -1.23      6.27 o 
  20   2  11        4.69        5.31      6.58 o 
  22   2  11        5.82        6.67      7.20 o 
  24   2  11        0.28        4.86      9.41 o 
 -43   3  11        9.61       19.49      8.98 o 
 -41   3  11        0.85        1.26      8.80 o 
 -39   3  11        0.16        0.12      8.03 o 
 -37   3  11       29.81       25.48     10.51 o 
 -35   3  11        1.09       -1.38      5.89 o 
 -33   3  11      104.19      105.03     10.95 o 
 -31   3  11      181.33      164.13     11.64 o 
 -29   3  11        0.68       -0.48      4.78 o 
 -27   3  11      745.60      670.05     33.89 o 
 -25   3  11       12.19       20.92      5.55 o 
 -23   3  11      114.39      135.98      9.48 o 
 -21   3  11        0.79       -2.95      4.26 o 
 -19   3  11       91.90       97.07      7.85 o 
 -17   3  11      139.42      148.79      8.94 o 
 -15   3  11      312.13      329.99     15.42 o 
 -13   3  11      474.74      451.70     12.90 o 
 -11   3  11       71.51       81.57      5.31 o 
  -9   3  11      389.25      378.76     15.59 o 
  -7   3  11      669.06      677.89     19.72 o 
  -5   3  11      768.83      772.93     21.15 o 
  -3   3  11      172.66      194.07      7.98 o 
  -1   3  11        6.05       10.74      3.67 o 
   1   3  11       36.21       33.91      4.90 o 
   3   3  11     1072.64     1119.70     22.81 o 
   5   3  11       89.75      116.13     16.34 o 
   7   3  11      550.56      449.80     18.65 o 
   9   3  11      172.57      148.18     12.43 o 
  11   3  11       96.09      107.95     11.48 o 
  13   3  11        9.78        9.24      6.91 o 
  15   3  11       26.67       29.04      8.32 o 
  17   3  11        4.33        8.04      8.64 o 
  19   3  11        0.60       -1.18      7.65 o 
  21   3  11       24.21       31.81     10.82 o 
  23   3  11      175.61      204.87     19.76 o 
 -40   4  11        2.05        6.31      7.88 o 
 -38   4  11        0.40       -1.59      7.26 o 
 -36   4  11       18.10       10.48      7.93 o 
 -34   4  11      247.41      294.76     16.08 o 
 -32   4  11        0.18        0.82      5.76 o 
 -30   4  11        8.57        4.34      5.78 o 
 -28   4  11       45.23       51.46      7.59 o 
 -26   4  11       30.88       39.23      6.86 o 
 -24   4  11      239.83      242.14     12.85 o 
 -22   4  11       18.22       19.84      5.51 o 
 -20   4  11      324.53      355.01     18.65 o 
 -18   4  11       27.05       24.62      5.46 o 
 -16   4  11        0.02       -0.45      3.92 o 
 -14   4  11      243.41      242.18      9.91 o 
 -12   4  11      103.79      105.93      7.59 o 
 -10   4  11       30.51       40.52      7.20 o 
  -8   4  11      216.32      237.72     16.54 o 
  -6   4  11      252.07      238.93     10.75 o 
  -4   4  11      433.39      463.72     15.53 o 
  -2   4  11       28.77       18.40      5.02 o 
   0   4  11      230.90      236.40     11.28 o 
   2   4  11      159.97      161.20     10.88 o 
   4   4  11      144.03      166.41     11.02 o 
   6   4  11      705.14      676.11     23.13 o 
   8   4  11       63.34       64.21      9.24 o 
  10   4  11       48.18       62.74     10.90 o 
  12   4  11      169.93      226.76     16.41 o 
  14   4  11      297.78      315.71     18.70 o 
  16   4  11       93.29       87.27     12.04 o 
  18   4  11       16.93        4.59      8.25 o 
  20   4  11       11.07        0.90     11.45 o 
 -37   5  11        4.36       -5.86      7.95 o 
 -35   5  11       13.17       19.33      8.67 o 
 -33   5  11        0.00       -3.13      7.00 o 
 -31   5  11      105.83       85.43      9.82 o 
 -29   5  11       92.69       97.10      9.86 o 
 -27   5  11      312.26      343.84     16.35 o 
 -25   5  11       77.77       82.44      8.73 o 
 -23   5  11       11.37        4.98      6.31 o 
 -21   5  11      136.91      133.13     11.33 o 
 -19   5  11      213.82      214.40     13.60 o 
 -17   5  11       18.26       11.06      5.56 o 
 -15   5  11      625.31      684.57     20.88 o 
 -13   5  11      244.58      239.49     15.09 o 
 -11   5  11       17.92       10.73      5.99 o 
  -9   5  11      966.46     1064.84     30.49 o 
  -7   5  11       59.86       66.10      8.50 o 
  -5   5  11       20.51       21.62      6.10 o 
  -3   5  11      174.30      173.61     11.77 o 
  -1   5  11        2.96       -4.01      4.51 o 
   1   5  11        1.38       -3.42      4.88 o 
   3   5  11      394.76      413.09     15.90 o 
   5   5  11      528.41      587.23     19.52 o 
   7   5  11       38.78       31.05     11.67 o 
   9   5  11        8.38       22.54      9.36 o 
  11   5  11      497.94      464.65     21.14 o 
  13   5  11       28.10       40.76     10.04 o 
  15   5  11       18.32       13.03      8.90 o 
  17   5  11       17.28       14.65     18.27 o 
 -34   6  11        7.82       21.79     15.10 o 
 -32   6  11       11.26        7.22      9.94 o 
 -30   6  11       17.41       34.22     11.20 o 
 -28   6  11       25.16       19.39     10.42 o 
 -26   6  11        7.68        5.55      8.02 o 
 -24   6  11        0.63       14.53      8.21 o 
 -22   6  11       14.03        6.34      8.83 o 
 -20   6  11       83.56       81.31     11.76 o 
 -18   6  11        1.16        2.01      6.40 o 
 -16   6  11       26.42       24.50      9.96 o 
 -14   6  11       37.83       38.09      7.54 o 
 -12   6  11        2.04        9.23      6.84 o 
 -10   6  11      290.13      268.12     16.13 o 
  -8   6  11       82.61       86.80     10.32 o 
  -6   6  11       66.86       63.34      9.23 o 
  -4   6  11        6.76        2.33      6.02 o 
  -2   6  11        9.35       18.49      6.82 o 
   0   6  11       38.40       26.04      7.84 o 
   2   6  11        0.07       10.97      7.25 o 
   4   6  11        2.06        4.67      7.14 o 
   6   6  11       37.93       50.55      9.79 o 
   8   6  11       45.57       42.31      9.60 o 
  10   6  11      141.49      105.11     17.64 o 
  12   6  11       64.10       19.58     19.59 o 
  14   6  11       56.79       69.12     24.75 o 
 -29   7  11       10.89        3.79     13.57 o 
 -27   7  11       36.90       32.11     15.16 o 
 -25   7  11        3.85        9.50      9.33 o 
 -23   7  11        0.26        6.38     13.76 o 
 -21   7  11        0.00       -7.37      7.37 o 
 -19   7  11        5.51       -0.10      7.90 o 
 -17   7  11       15.90       22.64      9.05 o 
 -15   7  11        0.48       -4.04      7.55 o 
 -13   7  11      126.62      105.78     15.17 o 
 -11   7  11      130.69      120.48     15.68 o 
  -9   7  11       14.27       -0.26      9.09 o 
  -7   7  11       10.63       17.18      9.09 o 
  -5   7  11        3.08        2.02      7.13 o 
  -3   7  11        1.21        6.97      7.08 o 
  -1   7  11        0.15       -1.49      6.85 o 
   1   7  11        3.55       -0.81      7.22 o 
   3   7  11       13.36       18.24      8.67 o 
   5   7  11      135.56      157.33     26.36 o 
   7   7  11       51.06       55.62     15.22 o 
   9   7  11       29.84       28.69     19.19 o 
 -20   8  11       60.76       34.30     15.03 o 
 -18   8  11       34.80       12.83     14.04 o 
 -16   8  11       31.80        3.46     17.87 o 
 -14   8  11        1.78        8.80     18.56 o 
 -12   8  11       48.56       42.70     20.77 o 
 -10   8  11        6.10        6.89     17.59 o 
  -8   8  11       17.84       -5.82     14.33 o 
  -6   8  11        2.67        9.98     17.68 o 
  -4   8  11        3.51        7.86     16.69 o 
  -2   8  11       10.41       -9.16     15.05 o 
   0   8  11       15.25      -13.56     16.35 o 
 -44   0  12        0.93       11.26     12.23 o 
 -42   0  12       56.05       76.75     20.22 o 
 -40   0  12      635.24      759.02     53.31 o 
 -38   0  12       54.93       45.32     13.99 o 
 -36   0  12      144.06      138.10     18.46 o 
 -34   0  12       12.55       15.83     10.57 o 
 -32   0  12       60.95       55.90     13.19 o 
 -30   0  12      849.61      887.11     37.11 o 
 -28   0  12      760.60      746.03     33.33 o 
 -26   0  12       35.85       43.19     11.15 o 
 -24   0  12        8.60       15.43     11.62 o 
 -22   0  12      209.72      260.29     29.65 o 
 -20   0  12      223.44      181.41     24.12 o 
 -18   0  12      504.91      400.03     31.38 o 
 -16   0  12        3.24        3.14      8.86 o 
 -14   0  12     2148.29     1857.78     77.97 o 
 -12   0  12      890.07      621.43     38.90 o 
 -10   0  12      170.38      163.82     22.43 o 
  -8   0  12       60.45       62.92     11.48 o 
  -6   0  12     7330.82     6891.17    152.16 o 
  -4   0  12     1159.80     1235.01     88.59 o 
  -2   0  12       22.00       22.88      9.01 o 
   0   0  12       39.41       62.90     17.96 o 
   2   0  12      194.55      228.35     19.40 o 
   4   0  12      474.42      423.59     42.76 o 
   6   0  12      916.44      865.23     34.84 o 
   8   0  12       96.39       69.83     13.55 o 
  10   0  12      577.59      535.79     28.05 o 
  12   0  12      105.72       87.60     14.54 o 
  14   0  12        8.63       28.32     11.78 o 
  16   0  12      384.35      422.27     35.57 o 
  18   0  12      143.75      161.24     15.25 o 
  20   0  12      262.43      292.30     20.56 o 
  22   0  12        2.58        4.58     12.12 o 
 -43   1  12        1.35        5.67      8.02 o 
 -41   1  12        0.01       -7.16      7.16 o 
 -39   1  12      146.75      155.69     14.97 o 
 -37   1  12       16.60       13.23      7.64 o 
 -35   1  12       73.61       81.01     14.25 o 
 -33   1  12       18.91       12.43      7.66 o 
 -31   1  12      162.14      155.53     14.92 o 
 -29   1  12       29.05       20.78      7.69 o 
 -27   1  12      241.94      229.18     16.75 o 
 -25   1  12       72.71       87.70     11.24 o 
 -23   1  12       11.28       10.17      6.48 o 
 -21   1  12        1.41       -5.43      5.43 o 
 -19   1  12      394.20      380.81     15.38 o 
 -17   1  12        2.39        3.42      4.68 o 
 -15   1  12      353.57      270.59     14.20 o 
 -13   1  12       63.61       70.63      6.71 o 
 -11   1  12      189.68      173.46      7.58 o 
  -9   1  12      967.80      942.10     16.67 o 
  -7   1  12       10.45       10.05      4.99 o 
  -5   1  12      930.06      967.30     19.81 o 
  -3   1  12      296.65      283.21     11.53 o 
  -1   1  12     3500.47     3491.89     71.54 o 
   1   1  12      254.49      245.07     21.93 o 
   3   1  12       68.64       62.26     10.04 o 
   5   1  12       11.98       12.81      7.58 o 
   7   1  12       62.31       46.95      9.43 o 
   9   1  12        3.26        4.97      4.81 o 
  11   1  12        7.36        3.76      5.33 o 
  13   1  12        3.35       -1.50      5.19 o 
  15   1  12       17.91       31.19      7.08 o 
  17   1  12       26.71       16.14      6.55 o 
  19   1  12        7.01        6.04      5.66 o 
  21   1  12       26.65       19.30      9.20 o 
 -42   2  12       33.77       40.84     14.13 o 
 -40   2  12       53.83       39.70      9.96 o 
 -38   2  12      113.16      131.40     15.35 o 
 -36   2  12       60.71       64.88     12.04 o 
 -34   2  12      167.52      185.37     16.68 o 
 -32   2  12       11.98       24.34      8.55 o 
 -30   2  12      245.34      272.94     27.94 o 
 -28   2  12      253.31      249.62     17.90 o 
 -26   2  12       22.39       15.23      6.76 o 
 -24   2  12      173.50      168.29     12.58 o 
 -22   2  12        0.00        3.27      5.19 o 
 -20   2  12       80.58       74.84      8.91 o 
 -18   2  12      148.13      167.23     16.14 o 
 -16   2  12     1194.76     1033.22     26.33 o 
 -14   2  12       28.59       15.08      5.97 o 
 -12   2  12       39.13       19.48      5.70 o 
 -10   2  12     1444.71     1230.66     29.18 o 
  -8   2  12      718.61      683.45     22.84 o 
  -6   2  12     1388.87     1356.55     30.25 o 
  -4   2  12     1006.91      957.89     24.32 o 
  -2   2  12       80.76       60.04      5.22 o 
   0   2  12      161.28      151.57      8.68 o 
   2   2  12        0.21        0.48      4.30 o 
   4   2  12      146.37      172.43     10.40 o 
   6   2  12       38.62       43.95      6.88 o 
   8   2  12      296.86      306.57     16.72 o 
  10   2  12        0.01       -0.99      5.36 o 
  12   2  12      164.23      218.05     13.81 o 
  14   2  12      100.44       86.87     10.12 o 
  16   2  12        4.15        5.67      7.15 o 
  18   2  12      136.63      158.64     13.49 o 
  20   2  12       18.39       16.38     10.25 o 
 -41   3  12       25.14       39.14     11.67 o 
 -39   3  12       76.18       83.55     14.65 o 
 -37   3  12       66.71       74.50     13.08 o 
 -35   3  12       18.96       21.70      9.34 o 
 -33   3  12       63.30       62.91     11.14 o 
 -31   3  12        0.07        4.04      5.79 o 
 -29   3  12      267.21      272.96     14.51 o 
 -27   3  12        2.39        6.99      5.57 o 
 -25   3  12        8.85        0.38      4.70 o 
 -23   3  12      172.46      160.65     10.59 o 
 -21   3  12      163.07      147.94      9.84 o 
 -19   3  12      810.46      755.63     19.14 o 
 -17   3  12        4.76        0.35      5.38 o 
 -15   3  12     1408.94     1276.53     25.34 o 
 -13   3  12       15.94       16.26      4.10 o 
 -11   3  12        1.52        0.18      4.00 o 
  -9   3  12      101.84      118.53      9.75 o 
  -7   3  12     2073.06     2082.86     54.00 o 
  -5   3  12       85.12       78.17      8.91 o 
  -3   3  12     1092.42     1167.68     28.19 o 
  -1   3  12      746.05      789.50     30.47 o 
   1   3  12      719.37      773.19     19.88 o 
   3   3  12      345.06      324.18     15.14 o 
   5   3  12      188.07      204.91     13.27 o 
   7   3  12      101.35      104.84     10.59 o 
   9   3  12       14.48        8.85      6.22 o 
  11   3  12       24.15       37.47     14.36 o 
  13   3  12        5.67        0.75      7.07 o 
  15   3  12       72.83       91.56     11.96 o 
  17   3  12       18.01       12.22      8.41 o 
  19   3  12        0.94        4.65      9.21 o 
 -40   4  12        0.00       -0.17      8.56 o 
 -38   4  12        1.60      -12.05     12.05 o 
 -36   4  12        0.53        1.95      7.11 o 
 -34   4  12      273.54      296.68     16.19 o 
 -32   4  12       94.91      103.08     11.82 o 
 -30   4  12        2.70        0.59      5.57 o 
 -28   4  12       17.45        8.96      6.08 o 
 -26   4  12       17.50       19.45      6.73 o 
 -24   4  12      106.84      113.57      9.54 o 
 -22   4  12       93.53      105.66      9.11 o 
 -20   4  12      106.06      117.09      9.13 o 
 -18   4  12       72.37       59.94      7.60 o 
 -16   4  12        2.12        2.12      4.33 o 
 -14   4  12        4.22        6.06      4.18 o 
 -12   4  12     1044.73     1034.42     24.58 o 
 -10   4  12       68.47       66.79      8.66 o 
  -8   4  12        1.60        5.47      4.15 o 
  -6   4  12      100.88      106.58      7.65 o 
  -4   4  12       21.79       16.73      4.61 o 
  -2   4  12       23.10       21.49      6.21 o 
   0   4  12      959.55      995.58     24.07 o 
   2   4  12      151.44      136.03      9.81 o 
   4   4  12      119.00      128.42     11.02 o 
   6   4  12        3.41       12.94      6.83 o 
   8   4  12       18.53       29.83      8.10 o 
  10   4  12       56.22       88.48     11.46 o 
  12   4  12        7.56       21.04      9.73 o 
  14   4  12        3.89       -4.58      7.47 o 
  16   4  12       46.82       46.50     14.85 o 
  18   4  12      148.09      135.80     20.58 o 
 -37   5  12       15.49        6.64     10.17 o 
 -35   5  12        1.89       -2.13      7.90 o 
 -33   5  12       60.93       58.08      9.32 o 
 -31   5  12       36.60       50.55      8.53 o 
 -29   5  12       35.04       28.19      7.40 o 
 -27   5  12       25.75       27.04      7.94 o 
 -25   5  12      132.25      139.84     12.27 o 
 -23   5  12       53.61       52.37      8.61 o 
 -21   5  12       26.18       20.28      6.89 o 
 -19   5  12      262.64      244.63     12.74 o 
 -17   5  12       63.71       61.78     12.39 o 
 -15   5  12      171.16      201.18     12.31 o 
 -13   5  12      177.26      185.19     13.46 o 
 -11   5  12      109.54      103.56     10.29 o 
  -9   5  12        3.85        6.28      5.57 o 
  -7   5  12       13.01        5.12      5.52 o 
  -5   5  12       69.43       68.36      8.37 o 
  -3   5  12        0.34       -2.62      4.75 o 
  -1   5  12       87.31      101.14      9.02 o 
   1   5  12       59.64       60.25      7.78 o 
   3   5  12        0.10        2.35      7.34 o 
   5   5  12      219.05      204.67     15.03 o 
   7   5  12       94.44      105.44     12.04 o 
   9   5  12      103.59      106.63     22.74 o 
  11   5  12       23.06       20.19     11.94 o 
  13   5  12        8.50        1.62     11.46 o 
  15   5  12       11.61       11.25     16.46 o 
 -32   6  12      131.24      131.47     22.14 o 
 -30   6  12        0.68       -8.30      9.01 o 
 -28   6  12       24.06       13.83      9.30 o 
 -26   6  12        0.11       -2.37      8.10 o 
 -24   6  12       66.54       72.75     13.31 o 
 -22   6  12       10.09       -1.87      6.23 o 
 -20   6  12        0.15       -2.04      7.24 o 
 -18   6  12       10.31       -5.69      7.40 o 
 -16   6  12        1.73        2.77      9.47 o 
 -14   6  12      117.99      116.84     12.26 o 
 -12   6  12       95.93      103.37     11.45 o 
 -10   6  12       52.05       74.99     10.20 o 
  -8   6  12       14.45       15.68      7.28 o 
  -6   6  12        0.05       -5.32      5.70 o 
  -4   6  12        6.30        4.15     11.55 o 
  -2   6  12       51.93       63.45     16.64 o 
   0   6  12       76.18       91.47     12.50 o 
   2   6  12      346.30      345.63     18.44 o 
   4   6  12       11.41        4.05      7.38 o 
   6   6  12       71.21      102.00     14.55 o 
   8   6  12        2.95      -12.91     19.93 o 
  10   6  12       24.27       28.23     20.45 o 
 -27   7  12        0.52       -0.27     12.62 o 
 -25   7  12       77.87       74.86     29.45 o 
 -23   7  12       40.27       31.00     14.75 o 
 -21   7  12       55.57       61.92     11.44 o 
 -19   7  12        2.57       -7.10      7.10 o 
 -17   7  12        0.25        0.23      8.67 o 
 -15   7  12       24.53        2.80     10.99 o 
 -13   7  12        4.52        9.02      9.23 o 
 -11   7  12        1.79        9.25      9.12 o 
  -9   7  12      223.43      219.53     19.50 o 
  -7   7  12       72.03       86.97     14.19 o 
  -5   7  12        5.94       -2.82      6.86 o 
  -3   7  12       10.58       11.76      9.56 o 
  -1   7  12       36.41       28.76      9.10 o 
   1   7  12        1.82       -6.74      6.74 o 
   3   7  12        0.23       17.63     13.20 o 
   5   7  12       90.21      110.62     19.21 o 
 -12   8  12        0.02       21.22     18.44 o 
 -10   8  12       13.47       27.94     20.15 o 
 -43   1  13       11.55       18.14      8.25 o 
 -41   1  13        8.04        9.53      8.50 o 
 -39   1  13       57.62       68.51     11.35 o 
 -37   1  13       85.46       82.18     19.15 o 
 -35   1  13        8.36        7.51      6.94 o 
 -33   1  13        5.74       18.59      8.28 o 
 -31   1  13      151.54      187.58     16.56 o 
 -29   1  13       75.33       90.63     12.13 o 
 -27   1  13       58.45       69.68     10.78 o 
 -25   1  13       52.40       34.38      8.37 o 
 -23   1  13      176.26      149.24     16.75 o 
 -21   1  13      517.95      425.61     19.54 o 
 -19   1  13      364.16      354.93     17.89 o 
 -17   1  13      326.76      269.29     15.01 o 
 -15   1  13        7.18       20.01      7.76 o 
 -13   1  13     2063.57     1873.72     34.02 o 
 -11   1  13      191.06      172.11     11.30 o 
  -9   1  13       66.82       51.14      6.78 o 
  -7   1  13       14.05       15.05      5.96 o 
  -5   1  13      579.61      609.54     22.84 o 
  -3   1  13      808.13      777.83     26.82 o 
  -1   1  13      177.88      197.73     15.51 o 
   1   1  13       13.28       26.24      8.23 o 
   3   1  13      738.85      753.11     26.98 o 
   5   1  13       37.61       30.26      7.32 o 
   7   1  13       16.54       13.84      6.62 o 
   9   1  13        0.66        7.72      5.24 o 
  11   1  13      379.76      362.64     17.30 o 
  13   1  13      185.96      166.34     15.11 o 
  15   1  13       90.22       92.26      9.74 o 
  17   1  13      214.80      304.89     16.28 o 
  19   1  13       84.01       87.97     12.17 o 
 -42   2  13       21.35       19.29      9.43 o 
 -40   2  13        4.92       17.33      8.97 o 
 -38   2  13      198.96      203.44     25.51 o 
 -36   2  13        4.99       -1.67      8.37 o 
 -34   2  13       36.22       33.89     10.20 o 
 -32   2  13       36.57       26.16      9.29 o 
 -30   2  13        1.28        0.14      7.16 o 
 -28   2  13      157.23      177.67     15.93 o 
 -26   2  13        1.86        6.76      6.30 o 
 -24   2  13      220.56      223.67     14.88 o 
 -22   2  13        3.71       -1.04      5.92 o 
 -20   2  13      126.92      134.57     11.27 o 
 -18   2  13      409.63      378.01     16.23 o 
 -16   2  13        0.55        2.42      5.70 o 
 -14   2  13      372.14      363.61     15.60 o 
 -12   2  13      765.72      757.34     18.95 o 
 -10   2  13      332.22      385.78     17.57 o 
  -8   2  13        3.44        0.97      4.55 o 
  -6   2  13        2.55        1.80      5.41 o 
  -4   2  13      213.59      195.35     12.68 o 
  -2   2  13       78.32       75.58     11.23 o 
   0   2  13      127.22      130.99      8.54 o 
   2   2  13       17.17       15.92      7.95 o 
   4   2  13        0.84        1.28      4.79 o 
   6   2  13        1.17       -3.26      4.64 o 
   8   2  13        0.51        9.48      7.11 o 
  10   2  13       29.47       24.41      7.06 o 
  12   2  13      499.62      597.49     21.24 o 
  14   2  13       89.20       82.32     10.38 o 
  16   2  13        6.94        6.86      7.16 o 
  18   2  13       38.45       32.37     11.36 o 
 -41   3  13        3.11       -2.09      9.18 o 
 -39   3  13       22.08       34.32     11.31 o 
 -37   3  13        0.96        2.23      8.88 o 
 -35   3  13       29.83       28.94     10.29 o 
 -33   3  13       95.91       90.21     13.40 o 
 -31   3  13       23.90       14.87      7.35 o 
 -29   3  13        5.07        6.75      7.28 o 
 -27   3  13       26.44       21.09      7.09 o 
 -25   3  13       69.88       57.71      7.38 o 
 -23   3  13       14.28       19.28      5.87 o 
 -21   3  13      333.40      308.47     13.01 o 
 -19   3  13       64.86       73.68      7.25 o 
 -17   3  13        9.66        9.98      4.57 o 
 -15   3  13        0.02       -2.48      4.76 o 
 -13   3  13       20.41        9.37      3.86 o 
 -11   3  13      235.09      231.76     16.21 o 
  -9   3  13      174.05      181.51     10.87 o 
  -7   3  13      320.42      331.61     15.45 o 
  -5   3  13       20.12       22.49      8.46 o 
  -3   3  13      218.63      216.53     13.57 o 
  -1   3  13       16.90       12.66      5.61 o 
   1   3  13      467.18      470.94     17.12 o 
   3   3  13        0.62       -4.82      4.82 o 
   5   3  13       11.13        9.94      6.05 o 
   7   3  13      323.84      340.17     17.56 o 
   9   3  13       12.58       31.25      8.20 o 
  11   3  13       33.39       25.57      9.03 o 
  13   3  13       10.26       12.56      7.43 o 
  15   3  13        7.18        1.25     11.55 o 
  17   3  13        0.12       -8.01      8.01 o 
 -38   4  13       16.41       16.74     10.52 o 
 -36   4  13       24.74       41.65      9.63 o 
 -34   4  13       26.37       14.39      7.09 o 
 -32   4  13       57.14       69.64      9.32 o 
 -30   4  13       75.81       66.24      8.88 o 
 -28   4  13       24.50       24.92      6.65 o 
 -26   4  13        5.64       11.17      5.90 o 
 -24   4  13       33.91       35.23      7.28 o 
 -22   4  13      109.75      125.55      9.94 o 
 -20   4  13      141.82      113.73      9.11 o 
 -18   4  13        0.03        1.74      4.75 o 
 -16   4  13       20.29       18.61      4.97 o 
 -14   4  13       16.50       11.86      5.88 o 
 -12   4  13      412.37      430.02     16.04 o 
 -10   4  13      123.70      138.58      9.20 o 
  -8   4  13        8.35        5.41      3.92 o 
  -6   4  13        0.03        0.01      4.69 o 
  -4   4  13      154.22      158.72      8.68 o 
  -2   4  13       68.29       67.98      6.79 o 
   0   4  13       41.60       31.02      7.53 o 
   2   4  13       77.64       88.85      9.37 o 
   4   4  13        0.04       -0.73      5.98 o 
   6   4  13       59.76       58.77      9.44 o 
   8   4  13       54.30       59.98     10.33 o 
  10   4  13      217.46      253.08     17.81 o 
  12   4  13      154.09      232.20     17.61 o 
  14   4  13       45.31       61.72     15.94 o 
 -35   5  13        0.02       -4.39      7.85 o 
 -33   5  13        9.16        7.02      8.05 o 
 -31   5  13       10.62        1.57      7.04 o 
 -29   5  13       13.68        6.71      7.16 o 
 -27   5  13        4.89        2.36      6.55 o 
 -25   5  13       79.62       87.82     10.38 o 
 -23   5  13        3.13       -5.75      5.75 o 
 -21   5  13       51.18       62.99      8.20 o 
 -19   5  13        4.42       -1.52      5.42 o 
 -17   5  13        1.05        1.09      5.52 o 
 -15   5  13       71.89       79.60      9.81 o 
 -13   5  13      120.19      140.27     11.84 o 
 -11   5  13       29.47       31.90      7.00 o 
  -9   5  13        1.42        0.46      5.49 o 
  -7   5  13      337.48      359.94     17.31 o 
  -5   5  13       36.19       38.33      7.25 o 
  -3   5  13       67.42       72.31      7.95 o 
  -1   5  13       53.56       73.18      8.69 o 
   1   5  13       89.69       85.39      9.97 o 
   3   5  13       69.87       71.40      9.90 o 
   5   5  13      334.03      367.59     19.15 o 
   7   5  13       10.29       15.97      7.98 o 
   9   5  13      114.66      112.40     21.20 o 
  11   5  13       38.07       54.53     15.72 o 
 -30   6  13        3.89        5.10     13.74 o 
 -28   6  13        3.81        9.49     13.21 o 
 -26   6  13        0.01       -1.96      8.19 o 
 -24   6  13        0.07        6.04      8.16 o 
 -22   6  13      109.90       92.85     11.06 o 
 -20   6  13        0.01       -2.85     12.30 o 
 -18   6  13       44.78       55.06      9.75 o 
 -16   6  13       63.90       65.11      9.78 o 
 -14   6  13        0.89        4.48      6.85 o 
 -12   6  13        1.35        3.50      6.51 o 
 -10   6  13        4.35       -0.08      6.30 o 
  -8   6  13       25.85       30.45      8.17 o 
  -6   6  13        6.25       -0.33      6.17 o 
  -4   6  13       13.95        4.41      6.45 o 
  -2   6  13       15.52       11.14      7.26 o 
   0   6  13        0.01        7.32      6.85 o 
   2   6  13      112.02      124.56     14.28 o 
   4   6  13        0.18        4.33     17.05 o 
   6   6  13      213.21      155.47     30.79 o 
 -23   7  13        6.43       -3.78     11.84 o 
 -21   7  13       21.94       21.53     18.69 o 
 -19   7  13        1.36       22.03     19.47 o 
 -17   7  13        0.71       10.35     16.69 o 
 -15   7  13        9.45       14.59      9.12 o 
 -13   7  13       29.34       21.66     13.76 o 
 -11   7  13       26.64       32.65     16.46 o 
  -9   7  13        1.93       -2.12      8.17 o 
  -7   7  13        7.93       13.51      8.29 o 
  -5   7  13        6.23        1.24     11.54 o 
  -3   7  13        0.04        9.14     11.61 o 
  -1   7  13        2.36       10.68     12.10 o 
 -42   0  14       10.47       30.85     14.00 o 
 -40   0  14      231.61      229.20     24.72 o 
 -38   0  14        6.68        0.58     10.97 o 
 -36   0  14      286.70      290.16     27.27 o 
 -34   0  14       16.69        4.58     15.59 o 
 -32   0  14       27.87       58.59     14.30 o 
 -30   0  14      273.46      259.15     25.83 o 
 -28   0  14      289.88      337.00     26.40 o 
 -26   0  14      166.67      149.61     22.08 o 
 -24   0  14       29.35       29.48     11.98 o 
 -22   0  14      882.59      756.65     47.98 o 
 -20   0  14       65.12       28.17     13.76 o 
 -18   0  14      357.73      263.76     31.57 o 
 -16   0  14       21.78       41.87     14.82 o 
 -14   0  14       84.22      115.86     21.02 o 
 -12   0  14      296.18      309.99     21.83 o 
 -10   0  14      223.44      225.78     16.08 o 
  -8   0  14       21.46       26.79      9.69 o 
  -6   0  14       15.64        6.95     10.22 o 
  -4   0  14     1047.79     1045.54    100.56 o 
  -2   0  14      351.49      398.28     25.94 o 
   0   0  14      177.04      193.20     19.84 o 
   2   0  14      180.07      201.16     50.50 o 
   4   0  14       73.01       55.27     12.91 o 
   6   0  14        1.73       -8.56      8.56 o 
   8   0  14      638.11      745.03     35.14 o 
  10   0  14       50.62       74.05     22.64 o 
  12   0  14      504.73      564.03     31.26 o 
  14   0  14      522.60      622.81     25.86 o 
  16   0  14       31.85       51.47     14.85 o 
 -41   1  14        2.39        2.78      8.95 o 
 -39   1  14        5.22        7.11      8.25 o 
 -37   1  14       24.89       12.30      8.17 o 
 -35   1  14       13.90       13.47      7.69 o 
 -33   1  14       14.26       20.21      7.66 o 
 -31   1  14       70.12       53.55     11.26 o 
 -29   1  14      233.42      236.14     24.43 o 
 -27   1  14        0.14        4.78      6.88 o 
 -25   1  14       52.87       49.88      9.98 o 
 -23   1  14       44.20       42.69      9.19 o 
 -21   1  14       98.48       90.70     15.26 o 
 -19   1  14        1.68        0.89      6.21 o 
 -17   1  14      445.91      426.66     19.84 o 
 -15   1  14      340.24      257.30     14.84 o 
 -13   1  14       53.31       47.47      7.85 o 
 -11   1  14       34.96       35.02      5.83 o 
  -9   1  14       34.39       31.45      7.26 o 
  -7   1  14        0.61        3.81      6.55 o 
  -5   1  14        9.32       12.16      7.61 o 
  -3   1  14      229.82      225.61     16.74 o 
  -1   1  14       50.14       42.35      9.65 o 
   1   1  14       70.86       85.26     10.10 o 
   3   1  14        1.23       -5.56      5.56 o 
   5   1  14      271.55      270.67     24.59 o 
   7   1  14       20.25       25.52      6.49 o 
   9   1  14      174.67      162.06     11.41 o 
  11   1  14       14.34       26.33      7.09 o 
  13   1  14      247.79      272.46     15.17 o 
  15   1  14        7.25        8.06      8.52 o 
 -40   2  14       85.73       98.19     13.88 o 
 -38   2  14        0.17        2.06     10.09 o 
 -36   2  14       48.60       58.58     11.90 o 
 -34   2  14      112.69      123.86     19.71 o 
 -32   2  14       56.74       52.39     17.56 o 
 -30   2  14      203.72      232.44     21.55 o 
 -28   2  14        7.41        8.82      7.96 o 
 -26   2  14       11.03        9.33     10.19 o 
 -24   2  14        8.27       10.35      6.46 o 
 -22   2  14       13.57       20.61      7.07 o 
 -20   2  14      208.30      200.99     13.94 o 
 -18   2  14      128.10      120.41     13.85 o 
 -16   2  14        6.04        9.30      6.23 o 
 -14   2  14        4.00       -0.67      4.84 o 
 -12   2  14       67.96       94.89     11.56 o 
 -10   2  14       63.64       50.97      7.41 o 
  -8   2  14       80.55       87.41     13.81 o 
  -6   2  14       48.60       51.38     12.70 o 
  -4   2  14      179.65      192.14     15.86 o 
  -2   2  14      217.08      231.68     15.84 o 
   0   2  14       10.25       14.21      5.09 o 
   2   2  14        0.47        4.32      4.95 o 
   4   2  14       32.16       31.33      6.58 o 
   6   2  14      107.93      144.62     11.39 o 
   8   2  14       47.30       60.28     10.88 o 
  10   2  14      110.20      109.18     11.14 o 
  12   2  14       65.58       76.85     14.25 o 
  14   2  14      363.46      460.82     27.32 o 
 -39   3  14        0.04       -2.49     10.64 o 
 -37   3  14        1.12        2.66      9.11 o 
 -35   3  14       29.24       29.74     10.87 o 
 -33   3  14        0.06        0.97      8.19 o 
 -31   3  14        0.62       -2.16      9.26 o 
 -29   3  14       60.11       72.75     10.73 o 
 -27   3  14      165.68      170.40     14.07 o 
 -25   3  14        2.93       -2.53      6.25 o 
 -23   3  14      209.60      226.61     15.12 o 
 -21   3  14        3.19        9.72      6.38 o 
 -19   3  14      337.60      296.93     16.82 o 
 -17   3  14       21.83       36.87      7.84 o 
 -15   3  14       23.60        9.55      7.49 o 
 -13   3  14       26.57       22.67      7.83 o 
 -11   3  14      163.80      126.46     11.05 o 
  -9   3  14       14.42       17.92      6.34 o 
  -7   3  14        5.51       12.54      6.38 o 
  -5   3  14      108.03      112.58     12.42 o 
  -3   3  14       36.80       49.09     17.16 o 
  -1   3  14       41.18       53.73      6.57 o 
   1   3  14       14.79       15.24      5.64 o 
   3   3  14      187.06      229.17     13.36 o 
   5   3  14      141.88      148.60     12.58 o 
   7   3  14      520.89      621.66     23.48 o 
   9   3  14        0.72        5.28      7.37 o 
  11   3  14       82.73       90.46     21.78 o 
  13   3  14       28.37       49.71     15.94 o 
 -36   4  14       14.35        4.74     12.81 o 
 -34   4  14      190.28      194.37     23.78 o 
 -32   4  14        5.05        1.47      6.28 o 
 -30   4  14       36.24       25.29      7.44 o 
 -28   4  14       18.94       11.27      6.21 o 
 -26   4  14       11.24        5.72      6.16 o 
 -24   4  14       66.18       58.36      9.64 o 
 -22   4  14       14.85       19.36      6.02 o 
 -20   4  14       10.64        7.21      6.96 o 
 -18   4  14       85.62       71.24      8.69 o 
 -16   4  14      176.68      168.10     11.71 o 
 -14   4  14        0.08        2.70      5.18 o 
 -12   4  14       73.92       63.06      7.02 o 
 -10   4  14       34.55       33.52     21.73 o 
  -8   4  14       28.77       27.87     12.33 o 
  -6   4  14        0.02        4.54      7.62 o 
  -4   4  14        1.51       -1.83     14.39 o 
  -2   4  14       15.07        8.01      4.57 o 
   0   4  14        6.23        1.38      4.96 o 
   2   4  14      464.48      496.07     21.24 o 
   4   4  14        2.81       -5.24      6.28 o 
   6   4  14      116.42      111.10     12.04 o 
   8   4  14       79.99      107.44     12.35 o 
  10   4  14        0.19      -10.24     11.42 o 
 -33   5  14        0.50       -3.36      9.24 o 
 -31   5  14       14.24        1.90      9.41 o 
 -29   5  14        1.21       -2.56      7.04 o 
 -27   5  14        7.03       -2.35      6.84 o 
 -25   5  14       36.73       32.83      8.28 o 
 -23   5  14      104.07       78.02      9.21 o 
 -21   5  14       49.63       40.19      7.46 o 
 -19   5  14        8.32       15.02      6.95 o 
 -17   5  14        5.37        6.80      6.27 o 
 -15   5  14        0.00        0.82      5.89 o 
 -13   5  14       12.21       13.93      6.33 o 
 -11   5  14       13.68       19.23      6.33 o 
  -9   5  14      280.56      274.74     14.11 o 
  -7   5  14       40.32       28.56      6.72 o 
  -5   5  14       41.71       47.75     10.15 o 
  -3   5  14       10.73       11.30      5.59 o 
  -1   5  14        1.80        1.84     10.47 o 
   1   5  14        0.44        0.87      6.19 o 
   3   5  14       21.52       22.64      7.55 o 
   5   5  14      142.02      195.66     14.84 o 
   7   5  14        5.15      -11.82     11.82 o 
 -28   6  14       21.89        2.98     13.09 o 
 -26   6  14       15.84       -3.43     12.27 o 
 -24   6  14        7.47        9.47     10.13 o 
 -22   6  14        7.35       24.66      8.66 o 
 -20   6  14       30.57       34.10      9.03 o 
 -18   6  14        0.33        3.81      7.22 o 
 -16   6  14       24.79       21.84     10.63 o 
 -14   6  14       58.48       73.68     10.19 o 
 -12   6  14        6.37        3.94      6.98 o 
 -10   6  14        0.23        5.57      6.61 o 
  -8   6  14        7.82       14.51      7.10 o 
  -6   6  14       25.95       21.52     11.50 o 
  -4   6  14        2.47       12.66      7.44 o 
  -2   6  14       11.86       -3.45      9.93 o 
   0   6  14       46.49       59.35     16.92 o 
   2   6  14       15.60        5.58     19.16 o 
 -15   7  14        0.24        7.47     18.14 o 
 -13   7  14       17.78       25.83     19.06 o 
 -11   7  14        2.34       19.83     18.58 o 
 -39   1  15        2.65        3.67      8.35 o 
 -37   1  15        2.58        0.90      7.76 o 
 -35   1  15        6.82       13.29      7.98 o 
 -33   1  15      110.82      106.13     12.46 o 
 -31   1  15       17.68       34.45     12.37 o 
 -29   1  15       21.82        6.08      7.87 o 
 -27   1  15      115.36      102.68     18.01 o 
 -25   1  15        8.57       15.94      7.48 o 
 -23   1  15       62.44       66.96     10.74 o 
 -21   1  15       50.25       52.78      9.96 o 
 -19   1  15        9.29        1.58     12.13 o 
 -17   1  15       12.14        8.40      7.41 o 
 -15   1  15       55.16       55.34      9.64 o 
 -13   1  15      310.25      234.94     19.17 o 
 -11   1  15        2.90        0.42      6.85 o 
  -9   1  15       26.53       50.68      9.97 o 
  -7   1  15      119.71      135.53     13.69 o 
  -5   1  15       28.81       17.16      8.41 o 
  -3   1  15      498.00      558.77     20.91 o 
  -1   1  15      309.28      341.58     18.72 o 
   1   1  15       19.65       25.31      7.99 o 
   3   1  15        0.16       -0.93      6.34 o 
   5   1  15        0.96       -4.34      6.84 o 
   7   1  15       48.28       55.66     14.21 o 
   9   1  15      158.00      221.59     13.56 o 
  11   1  15       33.53       39.89      9.85 o 
  13   1  15        2.94       -2.05      8.18 o 
 -38   2  15       41.64       29.60     11.52 o 
 -36   2  15       11.22       10.70      9.35 o 
 -34   2  15       20.28        7.59      9.30 o 
 -32   2  15      145.23      147.12     16.44 o 
 -30   2  15        2.61        9.30      8.37 o 
 -28   2  15       87.28       76.89     12.47 o 
 -26   2  15       58.58       61.38     11.71 o 
 -24   2  15      134.48      114.66     23.27 o 
 -22   2  15        3.34        2.78      6.21 o 
 -20   2  15        0.71       -5.71      5.71 o 
 -18   2  15        4.34       -2.90      5.92 o 
 -16   2  15        7.10       -2.46      5.66 o 
 -14   2  15      164.97      165.75     17.11 o 
 -12   2  15        1.70       -1.47      6.44 o 
 -10   2  15       18.73       18.71      8.00 o 
  -8   2  15      294.61      344.81     20.81 o 
  -6   2  15       47.43       43.17     10.12 o 
  -4   2  15       87.32       93.04     12.51 o 
  -2   2  15      253.10      275.32     12.04 o 
   0   2  15       26.45       28.93      6.02 o 
   2   2  15      133.64      141.06     10.41 o 
   4   2  15      321.81      387.50     16.58 o 
   6   2  15       53.49       40.39      8.15 o 
   8   2  15       51.41       54.81      8.81 o 
  10   2  15       26.11       38.58     11.68 o 
  12   2  15       89.83       87.51     14.25 o 
 -37   3  15        0.81       -5.86      9.08 o 
 -35   3  15       53.20       76.56     13.79 o 
 -33   3  15       35.14       37.69     11.15 o 
 -31   3  15        0.50        1.01      8.56 o 
 -29   3  15        0.34        1.83      7.69 o 
 -27   3  15       73.98       70.16     10.68 o 
 -25   3  15       70.47       65.48     10.34 o 
 -23   3  15       12.41        4.72      6.85 o 
 -21   3  15       13.52       11.75      6.88 o 
 -19   3  15       10.49        4.16      6.76 o 
 -17   3  15       17.11        5.81      6.55 o 
 -15   3  15       56.97       42.16      9.50 o 
 -13   3  15       56.08       61.00     10.42 o 
 -11   3  15        8.45        9.68      7.61 o 
  -9   3  15       63.21       73.07     18.15 o 
  -7   3  15      162.22      184.64     19.65 o 
  -5   3  15      107.05      101.21     15.76 o 
  -3   3  15        5.64        5.84      9.94 o 
  -1   3  15        5.44        6.67     10.39 o 
   1   3  15       34.92       34.58      6.83 o 
   3   3  15      150.07      153.23     12.12 o 
   5   3  15        3.77        7.51      7.81 o 
   7   3  15        4.41        8.45      7.22 o 
   9   3  15       24.26       21.46     20.98 o 
 -34   4  15        3.93       10.08     12.22 o 
 -32   4  15        0.14        0.91      8.08 o 
 -30   4  15       38.31       33.82      9.54 o 
 -28   4  15       16.94       -6.75      6.98 o 
 -26   4  15        2.27       12.66      6.50 o 
 -24   4  15        6.85        2.59      6.29 o 
 -22   4  15       97.79      104.52     10.29 o 
 -20   4  15       25.15       12.12      6.25 o 
 -18   4  15       38.12       37.58      7.82 o 
 -16   4  15       54.87       45.65      7.41 o 
 -14   4  15       16.18       28.99      5.95 o 
 -12   4  15        0.02       10.68     10.15 o 
 -10   4  15       19.36        7.39     10.58 o 
  -8   4  15        7.39       -8.98      9.59 o 
  -6   4  15       97.23      131.89     18.10 o 
  -4   4  15       43.80       52.53     16.92 o 
  -2   4  15        5.72       -9.60      9.60 o 
   0   4  15       21.57       19.09      5.74 o 
   2   4  15      114.88      130.04     11.01 o 
   4   4  15        0.02        4.38      7.85 o 
   6   4  15       35.59       46.39     11.32 o 
 -29   5  15        1.71       -6.70      8.89 o 
 -27   5  15        8.79       -2.14      9.54 o 
 -25   5  15       19.40       22.59      7.10 o 
 -23   5  15        0.04       10.12      7.45 o 
 -21   5  15       13.95       15.83      7.23 o 
 -19   5  15        1.99        0.59      6.86 o 
 -17   5  15        1.10        0.46      5.95 o 
 -15   5  15        1.29       -5.19      5.52 o 
 -13   5  15       11.64       14.11      5.88 o 
 -11   5  15       39.51       43.42      7.15 o 
  -9   5  15      140.75      174.79     21.23 o 
  -7   5  15       36.55       45.56     13.88 o 
  -5   5  15        0.06       23.94     18.75 o 
  -3   5  15       20.57       26.60      9.73 o 
  -1   5  15       10.76       14.32      6.06 o 
   1   5  15       21.26       22.96     10.98 o 
   3   5  15       10.34        5.80     11.76 o 
 -22   6  15       26.19       18.48     12.93 o 
 -20   6  15        2.78       12.49     12.33 o 
 -18   6  15       36.82       47.38     14.88 o 
 -16   6  15        8.61        9.29     11.77 o 
 -14   6  15        0.05       -4.45      5.98 o 
 -12   6  15        1.28       11.41      6.75 o 
 -10   6  15        0.58       12.07      6.44 o 
  -8   6  15        7.26       10.26      6.39 o 
  -6   6  15        4.69       -0.46      6.25 o 
  -4   6  15        0.00       -1.73     14.64 o 
 -38   0  16       45.68       22.72     25.58 o 
 -36   0  16        3.91        4.31     21.13 o 
 -34   0  16      145.22      204.99     23.81 o 
 -32   0  16      181.53      152.03     20.71 o 
 -30   0  16      170.62      226.64     23.76 o 
 -28   0  16       13.59       33.68     12.59 o 
 -26   0  16       98.15      146.94     22.97 o 
 -24   0  16      122.54      121.85     19.66 o 
 -22   0  16       78.86       68.02     14.42 o 
 -20   0  16       99.62      121.41     25.23 o 
 -18   0  16        9.98       19.82     16.76 o 
 -16   0  16        6.67       23.45     14.22 o 
 -14   0  16       66.68       74.02     32.39 o 
 -12   0  16      795.31      861.36     54.62 o 
 -10   0  16        3.85       -3.33      9.00 o 
  -8   0  16        0.11       10.87     16.35 o 
  -6   0  16      100.20      126.14     26.74 o 
  -4   0  16       24.92       34.96     12.16 o 
  -2   0  16       34.04       35.90     23.11 o 
   0   0  16        7.61       10.35     11.04 o 
   2   0  16       81.05       42.49     13.28 o 
   4   0  16       73.05       61.72     15.11 o 
   6   0  16       12.79        1.33     14.42 o 
   8   0  16       47.97       51.74     14.12 o 
 -37   1  16        1.21       10.34      8.57 o 
 -35   1  16        0.38        0.37      8.32 o 
 -33   1  16        7.72       22.35     11.47 o 
 -31   1  16       46.49       88.24     21.80 o 
 -29   1  16       70.72      112.21     24.38 o 
 -27   1  16        2.46        5.98      8.16 o 
 -25   1  16        0.10       16.84      8.20 o 
 -23   1  16       20.33       18.01     11.25 o 
 -21   1  16       12.34       16.62      8.28 o 
 -19   1  16       23.15       33.02      9.02 o 
 -17   1  16        5.58        0.28     15.53 o 
 -15   1  16       59.22       73.15     11.63 o 
 -13   1  16        3.68       -0.87      7.22 o 
 -11   1  16       51.80       55.98     13.88 o 
  -9   1  16        0.01        6.19      6.51 o 
  -7   1  16      192.70      207.62     14.89 o 
  -5   1  16       23.75       17.65      8.17 o 
  -3   1  16       51.47       40.90      8.78 o 
  -1   1  16       62.89       65.13     10.55 o 
   1   1  16        0.11       -5.62      6.91 o 
   3   1  16       98.07       82.67     11.37 o 
   5   1  16        6.01       -1.85      5.68 o 
   7   1  16       71.28       70.81     10.88 o 
   9   1  16        6.36       -4.74      8.43 o 
 -36   2  16       25.15       11.94      9.00 o 
 -34   2  16        1.29       -4.49      9.17 o 
 -32   2  16        3.02       10.39      9.42 o 
 -30   2  16      101.87       99.53     17.00 o 
 -28   2  16        1.20        5.98      8.18 o 
 -26   2  16       92.04      108.44     14.15 o 
 -24   2  16       40.37       46.62     10.36 o 
 -22   2  16       50.80       41.05     11.66 o 
 -20   2  16        0.80       -4.52     10.10 o 
 -18   2  16       12.64        9.37      6.83 o 
 -16   2  16       45.98       47.91      9.15 o 
 -14   2  16       95.66      105.31     11.63 o 
 -12   2  16       61.13       61.06     14.31 o 
 -10   2  16       58.50       81.46     17.33 o 
  -8   2  16        2.90       10.58     10.30 o 
  -6   2  16       10.42        8.60      8.62 o 
  -4   2  16        7.81       14.34      8.90 o 
  -2   2  16        0.07        1.46      6.25 o 
   0   2  16        4.10        4.13      9.39 o 
   2   2  16        0.00       16.25      7.42 o 
   4   2  16        0.01       -3.58      5.82 o 
   6   2  16       29.47       27.44      7.52 o 
   8   2  16        0.73       -7.05     17.58 o 
 -35   3  16       24.27       31.64     11.29 o 
 -33   3  16        4.27       15.62     10.46 o 
 -31   3  16        1.52        8.20      8.92 o 
 -29   3  16        5.65       12.20      9.28 o 
 -27   3  16       36.28       41.71      9.63 o 
 -25   3  16        0.27       -4.42      7.41 o 
 -23   3  16        0.18       -6.55      6.55 o 
 -21   3  16        9.92        2.79      7.74 o 
 -19   3  16        0.05        6.09      6.54 o 
 -17   3  16      128.53      125.82     21.27 o 
 -15   3  16       47.07       42.30     10.17 o 
 -13   3  16       53.16       48.46     10.94 o 
 -11   3  16        0.35       13.48     13.90 o 
  -9   3  16       75.90       65.64     22.35 o 
  -7   3  16      292.66      335.00     41.62 o 
  -5   3  16       11.83       13.67     10.96 o 
  -3   3  16       28.12       21.90     21.41 o 
  -1   3  16       49.58       50.35     14.17 o 
   1   3  16        0.21        5.52      5.46 o 
   3   3  16       34.93       26.46      7.20 o 
   5   3  16       76.22      110.91     18.31 o 
 -30   4  16        1.44       -3.57      7.72 o 
 -28   4  16       16.24       13.56     10.00 o 
 -26   4  16       11.96        7.22      9.92 o 
 -24   4  16       31.48       42.29     15.17 o 
 -22   4  16        5.81        3.35      8.38 o 
 -20   4  16       49.68       83.13     16.84 o 
 -18   4  16       95.40      101.93     17.45 o 
 -16   4  16       16.58       10.90     10.81 o 
 -14   4  16       16.57       25.51     13.63 o 
 -12   4  16       18.92       33.65     12.81 o 
 -10   4  16       55.23       70.60     15.69 o 
  -8   4  16        0.01       -5.88     17.63 o 
  -6   4  16       70.40       56.01     22.52 o 
  -4   4  16        0.15        1.04     13.42 o 
  -2   4  16        7.65       22.49     17.11 o 
   0   4  16       12.23       45.48     14.59 o 
   2   4  16        5.19        3.23      7.84 o 
 -25   5  16        0.55       -7.93      9.77 o 
 -23   5  16       13.55       12.83     12.75 o 
 -21   5  16        0.04        9.69      6.97 o 
 -19   5  16       16.18       20.71      7.68 o 
 -17   5  16        7.51       16.03      6.91 o 
 -15   5  16       43.19       46.50      7.49 o 
 -13   5  16       28.02       29.78     12.82 o 
 -11   5  16       27.18       19.27     12.70 o 
  -9   5  16       56.11       63.60     16.00 o 
  -7   5  16        6.01       16.24     16.04 o 
  -5   5  16        4.21       -1.50     16.76 o 
  -3   5  16        4.57       23.26     17.78 o 
 -35   1  17        2.61        4.84      7.71 o 
 -33   1  17        2.80        1.59      8.01 o 
 -31   1  17        1.43       -1.13      7.77 o 
 -29   1  17       49.68       48.04     11.66 o 
 -27   1  17       64.78       89.91     13.87 o 
 -25   1  17       22.60       18.72      9.23 o 
 -23   1  17        1.42        3.53      8.04 o 
 -21   1  17        5.18        2.26      7.38 o 
 -19   1  17        9.60       10.99     10.47 o 
 -17   1  17       14.72       15.36     10.92 o 
 -15   1  17       24.98       24.60     10.09 o 
 -13   1  17      156.71      201.80     22.99 o 
 -11   1  17        3.33       -0.60     10.27 o 
  -9   1  17      211.46      252.44     19.88 o 
  -7   1  17        6.47       14.86      8.03 o 
  -5   1  17      296.60      329.06     22.45 o 
  -3   1  17        0.51       23.13      8.81 o 
  -1   1  17      232.31      253.86     20.00 o 
   1   1  17       79.58       85.22     15.13 o 
   3   1  17       15.93       11.87      8.06 o 
 -34   2  17        2.18        4.46      9.75 o 
 -32   2  17       80.28      119.64     15.79 o 
 -30   2  17        0.64        7.63      9.63 o 
 -28   2  17       17.06       10.80      9.64 o 
 -26   2  17        9.37       20.84      9.86 o 
 -24   2  17      132.46      148.68     16.24 o 
 -22   2  17        9.06       13.38     10.24 o 
 -20   2  17       64.38       32.31     10.29 o 
 -18   2  17      136.11      154.64     16.51 o 
 -16   2  17       10.37       16.24     10.39 o 
 -14   2  17        0.73        7.22     11.12 o 
 -12   2  17       34.30       32.38     27.89 o 
 -10   2  17       73.08       94.05     17.31 o 
  -8   2  17      148.92      164.80     21.01 o 
  -6   2  17       26.32       26.53     10.63 o 
  -4   2  17        6.20        9.58     10.98 o 
  -2   2  17       69.66       93.57     11.84 o 
   0   2  17        0.96       -1.48      5.53 o 
   2   2  17       37.76       32.62      8.86 o 
 -31   3  17        0.81        0.34      9.05 o 
 -29   3  17        0.28      -10.81     10.81 o 
 -27   3  17        2.74       11.37      9.63 o 
 -25   3  17        0.19       -8.17      8.17 o 
 -23   3  17        8.53        6.20      9.15 o 
 -21   3  17        0.33       -2.98      7.21 o 
 -19   3  17       35.09       32.04     10.82 o 
 -17   3  17        1.30       -6.72      8.28 o 
 -15   3  17       21.37       17.25      8.10 o 
 -13   3  17       16.76       45.93     20.57 o 
 -11   3  17       15.44       25.18     17.10 o 
  -9   3  17       78.48      103.75     26.11 o 
  -7   3  17        8.72        8.53     16.38 o 
  -5   3  17        3.80       18.12     18.84 o 
  -3   3  17       46.45       28.65     18.58 o 
  -1   3  17       14.60       10.72     13.50 o 
 -26   4  17       30.25       40.70     12.27 o 
 -24   4  17        0.33      -11.70     12.80 o 
 -22   4  17       22.62       18.35     11.89 o 
 -20   4  17       23.02       32.65     14.01 o 
 -18   4  17        5.26        9.26     20.47 o 
 -16   4  17        3.14        5.04     18.42 o 
 -14   4  17       25.53       20.33     12.31 o 
 -12   4  17      105.55       77.45     24.40 o 
 -10   4  17        0.38       -5.17     16.26 o 
  -8   4  17        2.24       21.74     18.70 o 
  -6   4  17       50.03       54.88     22.51 o 
  -4   4  17       11.00       27.13     19.76 o 
 -32   0  18       68.77       85.88     18.01 o 
 -30   0  18       95.60      145.98     36.60 o 
 -28   0  18        4.67        0.23     11.47 o 
 -26   0  18      143.02      167.23     24.83 o 
 -24   0  18        2.05        3.64     10.79 o 
 -22   0  18        9.28       13.60     17.40 o 
 -20   0  18      291.57      277.68     37.53 o 
 -18   0  18      402.56      499.02     31.27 o 
 -16   0  18       79.45       76.67     24.55 o 
 -14   0  18       91.42      129.85     28.57 o 
 -12   0  18      167.61      197.93     33.65 o 
 -10   0  18       21.73       10.11     16.45 o 
  -8   0  18       12.67       -7.50     16.25 o 
  -6   0  18      200.45      277.78     26.61 o 
  -4   0  18       54.13       47.42     16.27 o 
  -2   0  18       58.53       92.74     16.86 o 
 -31   1  18       14.90       14.08     10.23 o 
 -29   1  18        3.40       16.89      8.31 o 
 -27   1  18        5.93       19.93      8.31 o 
 -25   1  18        6.76        8.73      9.20 o 
 -23   1  18       51.97       28.27     12.91 o 
 -21   1  18       62.02       61.04     12.62 o 
 -19   1  18        3.18       -1.96      7.70 o 
 -17   1  18       33.43       39.81     14.73 o 
 -15   1  18       87.63       67.17     16.48 o 
 -13   1  18        1.30       28.60     12.90 o 
 -11   1  18       24.66       42.52     14.21 o 
  -9   1  18        4.53       15.14     12.43 o 
  -7   1  18       84.75       75.58     13.33 o 
  -5   1  18        0.06        1.52      7.91 o 
  -3   1  18        1.53       -3.11      8.43 o 
 -28   2  18        1.27        8.06      9.78 o 
 -26   2  18        8.55       15.29     11.39 o 
 -24   2  18        2.06        5.69     10.57 o 
 -22   2  18       87.80      104.13     14.89 o 
 -20   2  18       14.77        9.56      9.21 o 
 -18   2  18       14.88       18.08     11.13 o 
 -16   2  18      118.57      154.81     21.12 o 
 -14   2  18       42.11       73.59     16.24 o 
 -12   2  18      119.01      143.77     20.66 o 
 -10   2  18        0.00       15.04     12.07 o 
  -8   2  18        0.37        8.21     11.22 o 
  -6   2  18        0.01        8.25      9.35 o 
  -4   2  18       55.05       61.43     12.53 o 
 -25   3  18      140.75      149.25     17.06 o 
 -23   3  18       14.41       16.01     10.09 o 
 -21   3  18      124.08      131.86     16.68 o 
 -19   3  18        6.19        6.24     11.93 o 
 -17   3  18       10.90       42.44     21.53 o 
 -15   3  18        5.89       10.35     16.64 o 
 -13   3  18       88.99      129.67     29.47 o 
 -11   3  18       13.16        5.06     16.94 o 
  -9   3  18       27.51       60.84     23.46 o 
 -23   1  19      139.71      158.33     20.87 o 
 -21   1  19      121.99      113.77     14.00 o 
 -19   1  19      262.72      270.92     36.49 o 
 -17   1  19      104.20      105.37     22.53 o 
 -15   1  19        1.00       -4.08     11.23 o 
 -13   1  19        9.84       33.22     14.02 o 
 -11   1  19        5.26       11.76     12.92 o 
                                                 
